# Supplementary material for: Mechanism of lignin inhibition of enzymatic biomass deconstruction
Source: Biotechnol Biofuels. 2015 Dec 21;8:217. doi: 10.1186/s13068-015-0379-8 (PMC4687093; doi:10.1186/s13068-015-0379-8)
Supplement: Supplementary file 9 — 10.1186/s13068-015-0379-8 PDB file of a single copy of the enzyme taken from the trajectory where the average cellulose-enzyme contactnumber is provided in the beta column. [file 13068_2015_379_MOESM9_ESM.pdb]

CRYST1  942.216  502.218  502.218  90.00  90.00  90.00 P 1           1
ATOM      1  N   GLU P   1     180.090 256.640 392.470  0.00  1.17      P-01  
ATOM      2  CA  GLU P   1     180.080 255.560 391.460  0.00  0.43      P-01  
ATOM      3  CB  GLU P   1     180.310 254.110 391.960  0.00  0.51      P-01  
ATOM      4  CG  GLU P   1     179.190 253.560 392.870  0.00  1.21      P-01  
ATOM      5  CD  GLU P   1     179.370 254.240 394.220  0.00  0.69      P-01  
ATOM      6  OE1 GLU P   1     180.100 253.770 395.140  0.00  0.78      P-01  
ATOM      7  OE2 GLU P   1     178.710 255.300 394.380  0.00  0.83      P-01  
ATOM      8  C   GLU P   1     178.750 255.660 390.720  0.00  0.21      P-01  
ATOM      9  O   GLU P   1     177.740 256.190 391.200  0.00  0.54      P-01  
ATOM     10  N   SER P   2     178.710 255.180 389.460  0.00  0.16      P-01  
ATOM     11  CA  SER P   2     177.670 255.490 388.490  0.00  0.28      P-01  
ATOM     12  CB  SER P   2     178.040 255.430 386.990  0.00  0.83      P-01  
ATOM     13  OG  SER P   2     179.110 256.370 386.840  0.00  1.56      P-01  
ATOM     14  C   SER P   2     176.560 254.470 388.720  0.00  0.06      P-01  
ATOM     15  O   SER P   2     176.810 253.300 388.420  0.00  0.20      P-01  
ATOM     16  N   ALA P   3     175.340 254.700 389.240  0.00  0.03      P-01  
ATOM     17  CA  ALA P   3     174.260 253.740 389.430  0.00  0.04      P-01  
ATOM     18  CB  ALA P   3     173.890 253.220 390.830  0.00  0.09      P-01  
ATOM     19  C   ALA P   3     173.060 254.410 388.780  0.00  0.01      P-01  
ATOM     20  O   ALA P   3     172.660 255.480 389.250  0.00  0.08      P-01  
ATOM     21  N   CYS P   4     172.430 253.860 387.720  0.00  0.00      P-01  
ATOM     22  CA  CYS P   4     171.190 254.360 387.140  0.00  0.07      P-01  
ATOM     23  CB  CYS P   4     170.870 253.680 385.780  0.00  0.12      P-01  
ATOM     24  SG  CYS P   4     171.980 254.150 384.420  0.00  0.08      P-01  
ATOM     25  C   CYS P   4     170.030 254.180 388.110  0.00  0.11      P-01  
ATOM     26  O   CYS P   4     169.250 255.080 388.420  0.00  0.15      P-01  
ATOM     27  N   THR P   5     170.020 252.940 388.640  0.00  0.16      P-01  
ATOM     28  CA  THR P   5     168.950 252.470 389.500  0.00  0.18      P-01  
ATOM     29  CB  THR P   5     168.870 252.990 390.940  0.00  0.08      P-01  
ATOM     30  OG1 THR P   5     170.160 253.120 391.520  0.00  0.23      P-01  
ATOM     31  CG2 THR P   5     167.910 252.180 391.830  0.00  0.01      P-01  
ATOM     32  C   THR P   5     167.600 252.410 388.800  0.00  0.19      P-01  
ATOM     33  O   THR P   5     166.660 253.010 389.310  0.00  0.19      P-01  
ATOM     34  N   LEU P   6     167.440 251.630 387.710  0.00  0.27      P-01  
ATOM     35  CA  LEU P   6     166.250 251.380 386.920  0.00  0.18      P-01  
ATOM     36  CB  LEU P   6     166.550 250.490 385.680  0.00  0.66      P-01  
ATOM     37  CG  LEU P   6     165.440 250.450 384.590  0.00  1.18      P-01  
ATOM     38  CD1 LEU P   6     165.060 251.820 384.020  0.00  2.21      P-01  
ATOM     39  CD2 LEU P   6     165.900 249.500 383.460  0.00  2.25      P-01  
ATOM     40  C   LEU P   6     165.090 250.740 387.670  0.00  1.05      P-01  
ATOM     41  O   LEU P   6     163.970 251.250 387.600  0.00  3.73      P-01  
ATOM     42  N   GLN P   7     165.340 249.790 388.600  0.00  0.40      P-01  
ATOM     43  CA  GLN P   7     164.370 249.290 389.560  0.00  2.01      P-01  
ATOM     44  CB  GLN P   7     163.800 247.940 389.040  0.00  1.95      P-01  
ATOM     45  CG  GLN P   7     162.600 247.380 389.830  0.00  1.19      P-01  
ATOM     46  CD  GLN P   7     162.220 245.980 389.370  0.00  2.71      P-01  
ATOM     47  OE1 GLN P   7     161.120 245.700 388.880  0.00  6.01      P-01  
ATOM     48  NE2 GLN P   7     163.110 244.970 389.480  0.00  3.61      P-01  
ATOM     49  C   GLN P   7     165.030 249.150 390.930  0.00  1.56      P-01  
ATOM     50  O   GLN P   7     166.230 248.890 391.030  0.00  0.17      P-01  
ATOM     51  N   SER P   8     164.270 249.340 392.020  0.00  3.49      P-01  
ATOM     52  CA  SER P   8     164.780 249.320 393.390  0.00  1.59      P-01  
ATOM     53  CB  SER P   8     163.480 249.360 394.250  0.00  3.82      P-01  
ATOM     54  OG  SER P   8     163.800 249.760 395.580  0.00  4.43      P-01  
ATOM     55  C   SER P   8     165.440 248.060 393.940  0.00  0.42      P-01  
ATOM     56  O   SER P   8     165.330 246.950 393.430  0.00  1.77      P-01  
ATOM     57  N   GLU P   9     166.310 248.270 394.950  0.00  0.05      P-01  
ATOM     58  CA  GLU P   9     167.020 247.210 395.650  0.00  0.12      P-01  
ATOM     59  CB  GLU P   9     168.570 247.340 395.750  0.00  0.03      P-01  
ATOM     60  CG  GLU P   9     169.280 246.110 396.340  0.00  0.00      P-01  
ATOM     61  CD  GLU P   9     170.780 246.280 396.210  0.00  0.00      P-01  
ATOM     62  OE1 GLU P   9     171.230 247.150 395.420  0.00  0.00      P-01  
ATOM     63  OE2 GLU P   9     171.520 245.500 396.860  0.00  0.00      P-01  
ATOM     64  C   GLU P   9     166.520 247.260 397.080  0.00  0.09      P-01  
ATOM     65  O   GLU P   9     166.390 248.320 397.690  0.00  0.03      P-01  
ATOM     66  N   THR P  10     166.230 246.090 397.690  0.00  0.25      P-01  
ATOM     67  CA  THR P  10     166.120 245.900 399.130  0.00  0.36      P-01  
ATOM     68  CB  THR P  10     164.760 245.380 399.600  0.00  1.73      P-01  
ATOM     69  OG1 THR P  10     163.780 246.420 399.550  0.00  5.72      P-01  
ATOM     70  CG2 THR P  10     164.850 244.890 401.050  0.00  2.99      P-01  
ATOM     71  C   THR P  10     167.240 244.930 399.470  0.00  0.01      P-01  
ATOM     72  O   THR P  10     167.350 243.880 398.840  0.00  0.03      P-01  
ATOM     73  N   HSP P  11     168.060 245.060 400.530  0.00  0.00      P-01  
ATOM     74  CA  HSP P  11     168.980 244.030 400.990  0.00  0.00      P-01  
ATOM     75  CB  HSP P  11     170.140 244.720 401.760  0.00  0.00      P-01  
ATOM     76  CD2 HSP P  11     171.220 245.970 399.710  0.00  0.00      P-01  
ATOM     77  CG  HSP P  11     170.940 245.750 401.010  0.00  0.00      P-01  
ATOM     78  NE2 HSP P  11     171.920 247.150 399.630  0.00  0.00      P-01  
ATOM     79  ND1 HSP P  11     171.490 246.790 401.720  0.00  0.00      P-01  
ATOM     80  CE1 HSP P  11     172.050 247.630 400.860  0.00  0.00      P-01  
ATOM     81  C   HSP P  11     168.210 243.010 401.830  0.00  0.00      P-01  
ATOM     82  O   HSP P  11     167.660 243.510 402.810  0.00  0.06      P-01  
ATOM     83  N   PRO P  12     168.120 241.710 401.560  0.00  0.01      P-01  
ATOM     84  CD  PRO P  12     168.870 241.130 400.440  0.00  0.01      P-01  
ATOM     85  CA  PRO P  12     167.440 240.700 402.390  0.00  0.03      P-01  
ATOM     86  CB  PRO P  12     167.840 239.350 401.780  0.00  0.02      P-01  
ATOM     87  CG  PRO P  12     168.700 239.610 400.540  0.00  0.02      P-01  
ATOM     88  C   PRO P  12     167.720 240.820 403.880  0.00  0.00      P-01  
ATOM     89  O   PRO P  12     168.910 240.810 404.200  0.00  0.00      P-01  
ATOM     90  N   PRO P  13     166.760 240.840 404.820  0.00  0.00      P-01  
ATOM     91  CD  PRO P  13     165.380 241.240 404.500  0.00  0.84      P-01  
ATOM     92  CA  PRO P  13     166.970 240.820 406.260  0.00  0.00      P-01  
ATOM     93  CB  PRO P  13     165.590 241.010 406.920  0.00  0.19      P-01  
ATOM     94  CG  PRO P  13     164.740 241.650 405.820  0.00  1.48      P-01  
ATOM     95  C   PRO P  13     167.680 239.560 406.760  0.00  0.00      P-01  
ATOM     96  O   PRO P  13     167.600 238.560 406.060  0.00  0.00      P-01  
ATOM     97  N   LEU P  14     168.500 239.630 407.820  0.00  0.00      P-01  
ATOM     98  CA  LEU P  14     169.120 238.430 408.370  0.00  0.00      P-01  
ATOM     99  CB  LEU P  14     170.510 238.200 407.720  0.00  0.00      P-01  
ATOM    100  CG  LEU P  14     171.170 236.850 408.090  0.00  0.00      P-01  
ATOM    101  CD1 LEU P  14     170.360 235.700 407.470  0.00  0.00      P-01  
ATOM    102  CD2 LEU P  14     172.570 236.570 407.520  0.00  0.00      P-01  
ATOM    103  C   LEU P  14     169.230 238.680 409.870  0.00  0.00      P-01  
ATOM    104  O   LEU P  14     169.710 239.730 410.300  0.00  0.00      P-01  
ATOM    105  N   THR P  15     168.990 237.670 410.720  0.00  0.00      P-01  
ATOM    106  CA  THR P  15     169.290 237.560 412.140  0.00  0.00      P-01  
ATOM    107  CB  THR P  15     168.220 236.700 412.820  0.00  0.00      P-01  
ATOM    108  OG1 THR P  15     166.900 237.200 412.640  0.00  0.02      P-01  
ATOM    109  CG2 THR P  15     168.340 236.630 414.350  0.00  0.00      P-01  
ATOM    110  C   THR P  15     170.630 236.900 412.410  0.00  0.00      P-01  
ATOM    111  O   THR P  15     170.970 235.950 411.700  0.00  0.00      P-01  
ATOM    112  N   TRP P  16     171.400 237.290 413.450  0.00  0.00      P-01  
ATOM    113  CA  TRP P  16     172.570 236.580 413.960  0.00  0.00      P-01  
ATOM    114  CB  TRP P  16     173.880 237.060 413.260  0.00  0.00      P-01  
ATOM    115  CG  TRP P  16     174.130 238.560 413.180  0.00  0.00      P-01  
ATOM    116  CD1 TRP P  16     173.650 239.490 412.290  0.00  0.00      P-01  
ATOM    117  NE1 TRP P  16     174.190 240.730 412.550  0.00  0.00      P-01  
ATOM    118  CE2 TRP P  16     175.150 240.580 413.530  0.00  0.00      P-01  
ATOM    119  CD2 TRP P  16     175.090 239.250 413.990  0.00  0.00      P-01  
ATOM    120  CE3 TRP P  16     175.920 238.830 415.030  0.00  0.00      P-01  
ATOM    121  CZ3 TRP P  16     176.770 239.760 415.650  0.00  0.00      P-01  
ATOM    122  CZ2 TRP P  16     175.980 241.510 414.160  0.00  0.00      P-01  
ATOM    123  CH2 TRP P  16     176.760 241.100 415.250  0.00  0.00      P-01  
ATOM    124  C   TRP P  16     172.560 236.820 415.460  0.00  0.00      P-01  
ATOM    125  O   TRP P  16     171.820 237.630 416.010  0.00  0.00      P-01  
ATOM    126  N   GLN P  17     173.380 236.080 416.230  0.00  0.00      P-01  
ATOM    127  CA  GLN P  17     173.400 236.060 417.690  0.00  0.00      P-01  
ATOM    128  CB  GLN P  17     172.710 234.780 418.240  0.00  0.00      P-01  
ATOM    129  CG  GLN P  17     171.600 234.160 417.370  0.00  0.00      P-01  
ATOM    130  CD  GLN P  17     171.110 232.890 418.040  0.00  0.00      P-01  
ATOM    131  OE1 GLN P  17     171.220 232.650 419.240  0.00  0.00      P-01  
ATOM    132  NE2 GLN P  17     170.680 231.970 417.140  0.00  0.00      P-01  
ATOM    133  C   GLN P  17     174.780 236.140 418.330  0.00  0.00      P-01  
ATOM    134  O   GLN P  17     175.750 235.420 418.080  0.00  0.00      P-01  
ATOM    135  N   LYS P  18     174.880 236.990 419.370  0.00  0.00      P-01  
ATOM    136  CA  LYS P  18     176.080 237.180 420.170  0.00  0.00      P-01  
ATOM    137  CB  LYS P  18     176.420 238.690 420.290  0.00  0.00      P-01  
ATOM    138  CG  LYS P  18     177.550 239.100 421.260  0.00  0.00      P-01  
ATOM    139  CD  LYS P  18     178.910 238.390 421.160  0.00  0.15      P-01  
ATOM    140  CE  LYS P  18     179.960 238.810 422.220  0.00  1.03      P-01  
ATOM    141  NZ  LYS P  18     179.500 238.530 423.590  0.00  2.53      P-01  
ATOM    142  C   LYS P  18     175.910 236.620 421.570  0.00  0.00      P-01  
ATOM    143  O   LYS P  18     175.090 237.070 422.360  0.00  0.00      P-01  
ATOM    144  N   CYS P  19     176.680 235.540 421.820  0.00  0.00      P-01  
ATOM    145  CA  CYS P  19     176.570 234.680 422.990  0.00  0.00      P-01  
ATOM    146  CB  CYS P  19     176.680 233.180 422.590  0.00  0.00      P-01  
ATOM    147  SG  CYS P  19     175.440 232.540 421.420  0.00  0.00      P-01  
ATOM    148  C   CYS P  19     177.580 235.130 424.030  0.00  0.00      P-01  
ATOM    149  O   CYS P  19     178.400 236.000 423.750  0.00  0.04      P-01  
ATOM    150  N   SER P  20     177.430 234.700 425.300  0.00  0.00      P-01  
ATOM    151  CA  SER P  20     178.400 235.080 426.310  0.00  0.14      P-01  
ATOM    152  CB  SER P  20     178.180 236.460 426.990  0.00  3.19      P-01  
ATOM    153  OG  SER P  20     179.280 236.790 427.850  0.00  9.16      P-01  
ATOM    154  C   SER P  20     178.350 233.920 427.300  0.00  0.23      P-01  
ATOM    155  O   SER P  20     177.470 233.060 427.160  0.00  0.03      P-01  
ATOM    156  N   SER P  21     179.340 233.780 428.210  0.00  1.33      P-01  
ATOM    157  CA  SER P  21     179.360 232.650 429.130  0.00  1.88      P-01  
ATOM    158  CB  SER P  21     180.520 232.620 430.170  0.00 11.65      P-01  
ATOM    159  OG  SER P  21     181.780 232.700 429.500  0.00 15.29      P-01  
ATOM    160  C   SER P  21     178.060 232.420 429.880  0.00  5.89      P-01  
ATOM    161  O   SER P  21     177.630 233.350 430.570  0.00 15.24      P-01  
ATOM    162  N   GLY P  22     177.480 231.230 429.630  0.00  7.69      P-01  
ATOM    163  CA  GLY P  22     176.170 230.750 430.040  0.00 18.38      P-01  
ATOM    164  C   GLY P  22     175.020 231.540 429.480  0.00 12.26      P-01  
ATOM    165  O   GLY P  22     175.260 232.470 428.700  0.00 22.41      P-01  
ATOM    166  N   GLY P  23     173.760 231.260 429.860  0.00  8.05      P-01  
ATOM    167  CA  GLY P  23     172.550 232.010 429.520  0.00  8.55      P-01  
ATOM    168  C   GLY P  23     172.080 231.950 428.090  0.00  2.18      P-01  
ATOM    169  O   GLY P  23     172.790 231.700 427.120  0.00  0.90      P-01  
ATOM    170  N   THR P  24     170.810 232.350 427.910  0.00  3.07      P-01  
ATOM    171  CA  THR P  24     170.380 232.520 426.530  0.00  0.51      P-01  
ATOM    172  CB  THR P  24     168.880 232.840 426.550  0.00  2.95      P-01  
ATOM    173  OG1 THR P  24     168.180 231.860 427.310  0.00  6.92      P-01  
ATOM    174  CG2 THR P  24     168.180 232.810 425.180  0.00  4.20      P-01  
ATOM    175  C   THR P  24     171.100 233.620 425.770  0.00  0.05      P-01  
ATOM    176  O   THR P  24     171.290 234.730 426.250  0.00  0.53      P-01  
ATOM    177  N   CYS P  25     171.550 233.320 424.530  0.00  0.00      P-01  
ATOM    178  CA  CYS P  25     172.200 234.170 423.550  0.00  0.00      P-01  
ATOM    179  CB  CYS P  25     172.670 233.380 422.300  0.00  0.00      P-01  
ATOM    180  SG  CYS P  25     173.870 232.050 422.600  0.00  0.00      P-01  
ATOM    181  C   CYS P  25     171.460 235.450 423.170  0.00  0.00      P-01  
ATOM    182  O   CYS P  25     170.240 235.470 423.020  0.00  0.04      P-01  
ATOM    183  N   THR P  26     172.150 236.590 422.970  0.00  0.00      P-01  
ATOM    184  CA  THR P  26     171.640 237.900 422.600  0.00  0.01      P-01  
ATOM    185  CB  THR P  26     172.560 239.050 423.020  0.00  0.07      P-01  
ATOM    186  OG1 THR P  26     172.890 239.000 424.400  0.00  0.97      P-01  
ATOM    187  CG2 THR P  26     171.870 240.420 422.890  0.00  0.66      P-01  
ATOM    188  C   THR P  26     171.490 238.010 421.090  0.00  0.00      P-01  
ATOM    189  O   THR P  26     172.470 237.950 420.350  0.00  0.00      P-01  
ATOM    190  N   GLN P  27     170.270 238.210 420.550  0.00  0.00      P-01  
ATOM    191  CA  GLN P  27     169.960 238.280 419.130  0.00  0.00      P-01  
ATOM    192  CB  GLN P  27     168.420 238.200 418.940  0.00  0.03      P-01  
ATOM    193  CG  GLN P  27     167.910 238.820 417.620  0.00  0.10      P-01  
ATOM    194  CD  GLN P  27     166.390 238.780 417.530  0.00  0.27      P-01  
ATOM    195  OE1 GLN P  27     165.740 238.110 416.740  0.00  0.38      P-01  
ATOM    196  NE2 GLN P  27     165.760 239.490 418.490  0.00  1.42      P-01  
ATOM    197  C   GLN P  27     170.380 239.680 418.700  0.00  0.00      P-01  
ATOM    198  O   GLN P  27     170.090 240.650 419.410  0.00  0.04      P-01  
ATOM    199  N   GLN P  28     170.940 239.730 417.480  0.00  0.00      P-01  
ATOM    200  CA  GLN P  28     171.330 240.980 416.850  0.00  0.00      P-01  
ATOM    201  CB  GLN P  28     172.870 241.060 416.630  0.00  0.00      P-01  
ATOM    202  CG  GLN P  28     173.730 241.290 417.890  0.00  0.00      P-01  
ATOM    203  CD  GLN P  28     173.230 242.530 418.640  0.00  0.00      P-01  
ATOM    204  OE1 GLN P  28     173.620 243.620 418.210  0.00  0.02      P-01  
ATOM    205  NE2 GLN P  28     172.350 242.420 419.650  0.00  0.02      P-01  
ATOM    206  C   GLN P  28     170.710 240.960 415.460  0.00  0.00      P-01  
ATOM    207  O   GLN P  28     170.100 239.950 415.120  0.00  0.00      P-01  
ATOM    208  N   THR P  29     170.850 241.990 414.600  0.00  0.00      P-01  
ATOM    209  CA  THR P  29     170.320 242.060 413.250  0.00  0.00      P-01  
ATOM    210  CB  THR P  29     168.970 242.780 413.240  0.00  0.08      P-01  
ATOM    211  OG1 THR P  29     168.240 242.580 412.030  0.00  0.39      P-01  
ATOM    212  CG2 THR P  29     168.940 244.240 413.730  0.00  0.25      P-01  
ATOM    213  C   THR P  29     171.200 242.760 412.230  0.00  0.00      P-01  
ATOM    214  O   THR P  29     172.100 243.480 412.660  0.00  0.01      P-01  
ATOM    215  N   GLY P  30     171.070 242.350 410.950  0.00  0.00      P-01  
ATOM    216  CA  GLY P  30     171.920 242.850 409.870  0.00  0.00      P-01  
ATOM    217  C   GLY P  30     171.170 242.640 408.580  0.00  0.00      P-01  
ATOM    218  O   GLY P  30     170.000 242.270 408.580  0.00  0.00      P-01  
ATOM    219  N   SER P  31     171.880 242.790 407.440  0.00  0.00      P-01  
ATOM    220  CA  SER P  31     171.290 242.420 406.170  0.00  0.00      P-01  
ATOM    221  CB  SER P  31     170.540 243.530 405.380  0.00  0.00      P-01  
ATOM    222  OG  SER P  31     169.410 243.980 406.130  0.00  0.00      P-01  
ATOM    223  C   SER P  31     172.470 241.860 405.390  0.00  0.00      P-01  
ATOM    224  O   SER P  31     173.630 242.010 405.770  0.00  0.00      P-01  
ATOM    225  N   VAL P  32     172.230 241.150 404.270  0.00  0.00      P-01  
ATOM    226  CA  VAL P  32     173.220 240.790 403.270  0.00  0.00      P-01  
ATOM    227  CB  VAL P  32     173.070 239.320 402.880  0.00  0.00      P-01  
ATOM    228  CG1 VAL P  32     173.770 238.460 403.940  0.00  0.00      P-01  
ATOM    229  CG2 VAL P  32     171.590 238.890 402.780  0.00  0.00      P-01  
ATOM    230  C   VAL P  32     173.070 241.620 402.000  0.00  0.00      P-01  
ATOM    231  O   VAL P  32     171.980 241.980 401.560  0.00  0.00      P-01  
ATOM    232  N   VAL P  33     174.190 241.930 401.320  0.00  0.00      P-01  
ATOM    233  CA  VAL P  33     174.280 242.680 400.080  0.00  0.00      P-01  
ATOM    234  CB  VAL P  33     174.890 244.080 400.130  0.00  0.00      P-01  
ATOM    235  CG1 VAL P  33     176.400 244.060 400.450  0.00  0.00      P-01  
ATOM    236  CG2 VAL P  33     174.710 244.870 398.820  0.00  0.00      P-01  
ATOM    237  C   VAL P  33     175.010 241.740 399.120  0.00  0.00      P-01  
ATOM    238  O   VAL P  33     175.990 241.100 399.500  0.00  0.00      P-01  
ATOM    239  N   ILE P  34     174.620 241.670 397.830  0.00  0.00      P-01  
ATOM    240  CA  ILE P  34     175.190 240.950 396.710  0.00  0.00      P-01  
ATOM    241  CB  ILE P  34     174.200 240.270 395.750  0.00  0.00      P-01  
ATOM    242  CG2 ILE P  34     173.650 241.250 394.700  0.00  0.00      P-01  
ATOM    243  CG1 ILE P  34     174.870 239.070 395.040  0.00  0.00      P-01  
ATOM    244  CD  ILE P  34     173.860 238.080 394.440  0.00  0.00      P-01  
ATOM    245  C   ILE P  34     176.220 241.890 396.110  0.00  0.00      P-01  
ATOM    246  O   ILE P  34     176.060 243.100 395.940  0.00  0.00      P-01  
ATOM    247  N   ASP P  35     177.320 241.180 395.780  0.00  0.00      P-01  
ATOM    248  CA  ASP P  35     178.560 241.620 395.170  0.00  0.00      P-01  
ATOM    249  CB  ASP P  35     179.320 240.290 394.890  0.00  0.00      P-01  
ATOM    250  CG  ASP P  35     180.630 240.590 394.190  0.00  0.00      P-01  
ATOM    251  OD1 ASP P  35     180.770 240.130 393.030  0.00  0.00      P-01  
ATOM    252  OD2 ASP P  35     181.570 241.200 394.760  0.00  0.00      P-01  
ATOM    253  C   ASP P  35     178.390 242.490 393.930  0.00  0.00      P-01  
ATOM    254  O   ASP P  35     177.560 242.140 393.090  0.00  0.00      P-01  
ATOM    255  N   ALA P  36     179.270 243.480 393.730  0.00  0.00      P-01  
ATOM    256  CA  ALA P  36     179.240 244.450 392.640  0.00  0.00      P-01  
ATOM    257  CB  ALA P  36     180.250 245.580 392.890  0.00  0.00      P-01  
ATOM    258  C   ALA P  36     179.540 243.890 391.250  0.00  0.00      P-01  
ATOM    259  O   ALA P  36     178.960 244.390 390.290  0.00  0.00      P-01  
ATOM    260  N   ASN P  37     180.420 242.880 391.090  0.00  0.00      P-01  
ATOM    261  CA  ASN P  37     180.810 242.170 389.880  0.00  0.00      P-01  
ATOM    262  CB  ASN P  37     182.000 241.230 390.230  0.00  0.00      P-01  
ATOM    263  CG  ASN P  37     183.070 242.110 390.870  0.00  0.00      P-01  
ATOM    264  OD1 ASN P  37     183.790 242.930 390.290  0.00  0.00      P-01  
ATOM    265  ND2 ASN P  37     183.230 241.940 392.200  0.00  0.00      P-01  
ATOM    266  C   ASN P  37     179.740 241.210 389.390  0.00  0.00      P-01  
ATOM    267  O   ASN P  37     179.540 240.990 388.200  0.00  0.00      P-01  
ATOM    268  N   TRP P  38     179.120 240.590 390.410  0.00  0.00      P-01  
ATOM    269  CA  TRP P  38     177.970 239.730 390.120  0.00  0.00      P-01  
ATOM    270  CB  TRP P  38     177.560 239.010 391.440  0.00  0.00      P-01  
ATOM    271  CG  TRP P  38     177.290 237.510 391.410  0.00  0.00      P-01  
ATOM    272  CD1 TRP P  38     176.110 236.820 391.280  0.00  0.00      P-01  
ATOM    273  NE1 TRP P  38     176.380 235.490 391.510  0.00  0.00      P-01  
ATOM    274  CE2 TRP P  38     177.690 235.310 391.900  0.00  0.00      P-01  
ATOM    275  CD2 TRP P  38     178.320 236.570 391.750  0.00  0.00      P-01  
ATOM    276  CE3 TRP P  38     179.670 236.770 392.010  0.00  0.00      P-01  
ATOM    277  CZ3 TRP P  38     180.410 235.610 392.290  0.00  0.00      P-01  
ATOM    278  CZ2 TRP P  38     178.440 234.190 392.210  0.00  0.00      P-01  
ATOM    279  CH2 TRP P  38     179.830 234.330 392.340  0.00  0.00      P-01  
ATOM    280  C   TRP P  38     176.720 240.340 389.520  0.00  0.00      P-01  
ATOM    281  O   TRP P  38     176.130 239.750 388.610  0.00  0.00      P-01  
ATOM    282  N   ARG P  39     176.340 241.440 390.200  0.00  0.00      P-01  
ATOM    283  CA  ARG P  39     175.040 242.030 389.960  0.00  0.00      P-01  
ATOM    284  CB  ARG P  39     174.580 243.210 390.870  0.00  0.00      P-01  
ATOM    285  CG  ARG P  39     175.480 244.460 390.830  0.00  0.00      P-01  
ATOM    286  CD  ARG P  39     175.040 245.640 391.730  0.00  0.00      P-01  
ATOM    287  NE  ARG P  39     175.020 245.210 393.170  0.00  0.00      P-01  
ATOM    288  CZ  ARG P  39     174.060 245.510 394.050  0.00  0.00      P-01  
ATOM    289  NH1 ARG P  39     172.920 246.100 393.670  0.00  0.00      P-01  
ATOM    290  NH2 ARG P  39     174.080 245.100 395.310  0.00  0.00      P-01  
ATOM    291  C   ARG P  39     174.970 242.640 388.560  0.00  0.00      P-01  
ATOM    292  O   ARG P  39     175.930 242.830 387.810  0.00  0.00      P-01  
ATOM    293  N   TRP P  40     173.710 242.900 388.160  0.00  0.00      P-01  
ATOM    294  CA  TRP P  40     173.410 243.490 386.860  0.00  0.00      P-01  
ATOM    295  CB  TRP P  40     171.870 243.490 386.650  0.00  0.08      P-01  
ATOM    296  CG  TRP P  40     171.500 243.850 385.210  0.00  0.22      P-01  
ATOM    297  CD1 TRP P  40     171.550 243.080 384.080  0.00  0.21      P-01  
ATOM    298  NE1 TRP P  40     170.910 243.660 383.000  0.00  0.34      P-01  
ATOM    299  CE2 TRP P  40     170.400 244.870 383.420  0.00  0.41      P-01  
ATOM    300  CD2 TRP P  40     170.710 244.980 384.790  0.00  0.36      P-01  
ATOM    301  CE3 TRP P  40     170.070 245.980 385.510  0.00  0.58      P-01  
ATOM    302  CZ3 TRP P  40     169.220 246.880 384.840  0.00  1.23      P-01  
ATOM    303  CZ2 TRP P  40     169.650 245.830 382.760  0.00  0.60      P-01  
ATOM    304  CH2 TRP P  40     169.030 246.880 383.450  0.00  1.26      P-01  
ATOM    305  C   TRP P  40     173.950 244.910 386.730  0.00  0.00      P-01  
ATOM    306  O   TRP P  40     173.930 245.640 387.720  0.00  0.00      P-01  
ATOM    307  N   THR P  41     174.520 245.200 385.540  0.00  0.00      P-01  
ATOM    308  CA  THR P  41     175.040 246.500 385.150  0.00  0.00      P-01  
ATOM    309  CB  THR P  41     176.570 246.670 385.220  0.00  0.00      P-01  
ATOM    310  OG1 THR P  41     177.320 245.680 384.540  0.00  0.00      P-01  
ATOM    311  CG2 THR P  41     176.880 246.510 386.720  0.00  0.00      P-01  
ATOM    312  C   THR P  41     174.670 246.710 383.690  0.00  0.00      P-01  
ATOM    313  O   THR P  41     174.490 245.720 382.970  0.00  0.00      P-01  
ATOM    314  N   HSP P  42     174.490 247.970 383.260  0.00  0.00      P-01  
ATOM    315  CA  HSP P  42     173.920 248.340 381.970  0.00  0.00      P-01  
ATOM    316  CB  HSP P  42     172.390 248.090 382.040  0.00  0.00      P-01  
ATOM    317  CD2 HSP P  42     171.320 248.940 384.230  0.00  0.01      P-01  
ATOM    318  CG  HSP P  42     171.620 249.040 382.910  0.00  0.00      P-01  
ATOM    319  NE2 HSP P  42     170.580 250.030 384.600  0.00  0.02      P-01  
ATOM    320  ND1 HSP P  42     171.100 250.240 382.510  0.00  0.01      P-01  
ATOM    321  CE1 HSP P  42     170.430 250.770 383.520  0.00  0.03      P-01  
ATOM    322  C   HSP P  42     174.250 249.770 381.570  0.00  0.00      P-01  
ATOM    323  O   HSP P  42     174.800 250.530 382.370  0.00  0.00      P-01  
ATOM    324  N   ALA P  43     174.120 250.150 380.280  0.00  0.00      P-01  
ATOM    325  CA  ALA P  43     174.540 251.450 379.790  0.00  0.00      P-01  
ATOM    326  CB  ALA P  43     174.230 251.550 378.280  0.00  0.01      P-01  
ATOM    327  C   ALA P  43     173.800 252.570 380.500  0.00  0.01      P-01  
ATOM    328  O   ALA P  43     172.650 252.470 380.930  0.00  0.00      P-01  
ATOM    329  N   THR P  44     174.360 253.800 380.490  0.00  0.10      P-01  
ATOM    330  CA  THR P  44     173.840 255.030 381.070  0.00  0.09      P-01  
ATOM    331  CB  THR P  44     174.860 256.120 381.420  0.00  0.59      P-01  
ATOM    332  OG1 THR P  44     175.890 256.020 380.450  0.00  0.82      P-01  
ATOM    333  CG2 THR P  44     175.450 255.680 382.770  0.00  0.62      P-01  
ATOM    334  C   THR P  44     172.660 255.610 380.300  0.00  0.10      P-01  
ATOM    335  O   THR P  44     171.840 256.370 380.810  0.00  0.20      P-01  
ATOM    336  N   ASN P  45     172.490 255.210 379.020  0.00  0.15      P-01  
ATOM    337  CA  ASN P  45     171.390 255.560 378.140  0.00  0.17      P-01  
ATOM    338  CB  ASN P  45     171.960 256.110 376.780  0.00  0.75      P-01  
ATOM    339  CG  ASN P  45     172.760 255.060 376.000  0.00  1.89      P-01  
ATOM    340  OD1 ASN P  45     172.960 253.870 376.270  0.00  4.29      P-01  
ATOM    341  ND2 ASN P  45     173.460 255.430 374.920  0.00  1.82      P-01  
ATOM    342  C   ASN P  45     170.450 254.370 377.960  0.00  0.58      P-01  
ATOM    343  O   ASN P  45     169.390 254.540 377.350  0.00  3.95      P-01  
ATOM    344  C1  ASN P  45     173.490 256.730 374.310  0.00  0.49      P-01  
ATOM    345  C5  ASN P  45     172.080 258.260 373.200  0.00  0.54      P-01  
ATOM    346  O5  ASN P  45     172.260 256.890 373.600  0.00  2.51      P-01  
ATOM    347  C2  ASN P  45     174.520 256.850 373.210  0.00  1.72      P-01  
ATOM    348  NZ  ASN P  45     175.820 256.330 373.620  0.00  1.17      P-01  
ATOM    349  CZ  ASN P  45     176.480 256.790 374.690  0.00  2.49      P-01  
ATOM    350  OZ  ASN P  45     176.000 257.730 375.320  0.00  5.36      P-01  
ATOM    351  CT  ASN P  45     177.770 256.120 375.070  0.00  2.70      P-01  
ATOM    352  C3  ASN P  45     174.550 258.290 372.720  0.00  1.66      P-01  
ATOM    353  O3  ASN P  45     175.610 258.580 371.800  0.00  3.99      P-01  
ATOM    354  C4  ASN P  45     173.160 258.630 372.190  0.00  1.05      P-01  
ATOM    355  O4  ASN P  45     173.000 260.010 371.860  0.00  1.61      P-01  
ATOM    356  C6  ASN P  45     170.640 258.420 372.750  0.00  2.13      P-01  
ATOM    357  O6  ASN P  45     170.430 257.800 371.480  0.00  3.58      P-01  
ATOM    358  N   SER P  46     170.640 253.160 378.520  0.00  0.03      P-01  
ATOM    359  CA  SER P  46     169.740 252.070 378.170  0.00  0.14      P-01  
ATOM    360  CB  SER P  46     169.950 251.610 376.700  0.00  1.23      P-01  
ATOM    361  OG  SER P  46     168.800 250.850 376.300  0.00  4.26      P-01  
ATOM    362  C   SER P  46     169.870 250.840 379.060  0.00  0.03      P-01  
ATOM    363  O   SER P  46     170.720 250.670 379.930  0.00  0.01      P-01  
ATOM    364  N   SER P  47     168.930 249.890 378.850  0.00  0.26      P-01  
ATOM    365  CA  SER P  47     168.850 248.620 379.570  0.00  0.21      P-01  
ATOM    366  CB  SER P  47     167.380 248.120 379.570  0.00  2.75      P-01  
ATOM    367  OG  SER P  47     166.420 249.090 380.000  0.00  3.09      P-01  
ATOM    368  C   SER P  47     169.690 247.500 379.000  0.00  0.70      P-01  
ATOM    369  O   SER P  47     169.620 246.330 379.390  0.00  1.17      P-01  
ATOM    370  N   THR P  48     170.640 247.930 378.150  0.00  0.94      P-01  
ATOM    371  CA  THR P  48     171.670 247.160 377.450  0.00  1.29      P-01  
ATOM    372  CB  THR P  48     172.130 247.740 376.110  0.00  0.57      P-01  
ATOM    373  OG1 THR P  48     172.650 249.060 376.210  0.00  1.77      P-01  
ATOM    374  CG2 THR P  48     170.890 247.840 375.210  0.00  0.98      P-01  
ATOM    375  C   THR P  48     172.870 246.930 378.350  0.00  0.21      P-01  
ATOM    376  O   THR P  48     173.300 247.800 379.110  0.00  0.00      P-01  
ATOM    377  N   ASN P  49     173.300 245.660 378.390  0.00  0.70      P-01  
ATOM    378  CA  ASN P  49     174.400 245.130 379.200  0.00  0.16      P-01  
ATOM    379  CB  ASN P  49     174.490 243.580 379.180  0.00  0.68      P-01  
ATOM    380  CG  ASN P  49     173.460 242.910 380.070  0.00  0.89      P-01  
ATOM    381  OD1 ASN P  49     172.440 242.340 379.670  0.00  0.86      P-01  
ATOM    382  ND2 ASN P  49     173.800 243.080 381.370  0.00  2.10      P-01  
ATOM    383  C   ASN P  49     175.670 245.750 378.650  0.00  0.01      P-01  
ATOM    384  O   ASN P  49     175.850 245.840 377.430  0.00  0.02      P-01  
ATOM    385  N   CYS P  50     176.620 246.290 379.440  0.00  0.00      P-01  
ATOM    386  CA  CYS P  50     177.830 246.910 378.920  0.00  0.00      P-01  
ATOM    387  CB  CYS P  50     178.300 248.170 379.710  0.00  0.00      P-01  
ATOM    388  SG  CYS P  50     178.920 247.800 381.380  0.00  0.00      P-01  
ATOM    389  C   CYS P  50     178.960 245.900 378.780  0.00  0.00      P-01  
ATOM    390  O   CYS P  50     179.990 246.220 378.200  0.00  0.00      P-01  
ATOM    391  N   TYR P  51     178.790 244.600 379.090  0.00  0.00      P-01  
ATOM    392  CA  TYR P  51     179.720 243.490 378.930  0.00  0.00      P-01  
ATOM    393  CB  TYR P  51     179.840 242.830 380.330  0.00  0.00      P-01  
ATOM    394  CG  TYR P  51     180.880 241.740 380.310  0.00  0.00      P-01  
ATOM    395  CD1 TYR P  51     182.190 241.940 379.830  0.00  0.00      P-01  
ATOM    396  CE1 TYR P  51     183.150 240.920 379.860  0.00  0.00      P-01  
ATOM    397  CZ  TYR P  51     182.830 239.600 380.210  0.00  0.00      P-01  
ATOM    398  OH  TYR P  51     183.760 238.550 380.280  0.00  0.00      P-01  
ATOM    399  CD2 TYR P  51     180.600 240.440 380.760  0.00  0.00      P-01  
ATOM    400  CE2 TYR P  51     181.560 239.420 380.780  0.00  0.00      P-01  
ATOM    401  C   TYR P  51     178.990 242.640 377.900  0.00  0.00      P-01  
ATOM    402  O   TYR P  51     177.820 242.330 378.120  0.00  0.13      P-01  
ATOM    403  N   ASP P  52     179.670 242.270 376.800  0.00  0.00      P-01  
ATOM    404  CA  ASP P  52     179.030 241.630 375.660  0.00  0.12      P-01  
ATOM    405  CB  ASP P  52     179.830 241.830 374.350  0.00  0.25      P-01  
ATOM    406  CG  ASP P  52     179.240 241.080 373.160  0.00  2.16      P-01  
ATOM    407  OD1 ASP P  52     178.170 241.400 372.580  0.00  3.95      P-01  
ATOM    408  OD2 ASP P  52     179.990 240.240 372.620  0.00  3.83      P-01  
ATOM    409  C   ASP P  52     178.790 240.160 375.990  0.00  0.37      P-01  
ATOM    410  O   ASP P  52     177.670 239.720 375.750  0.00  1.61      P-01  
ATOM    411  N   GLY P  53     179.780 239.530 376.650  0.00  0.28      P-01  
ATOM    412  CA  GLY P  53     179.550 238.170 377.130  0.00  0.72      P-01  
ATOM    413  C   GLY P  53     180.870 237.520 377.480  0.00  0.09      P-01  
ATOM    414  O   GLY P  53     180.960 236.990 378.590  0.00  0.03      P-01  
ATOM    415  N   ASN P  54     181.900 237.690 376.630  0.00  0.06      P-01  
ATOM    416  CA  ASN P  54     183.290 237.430 376.950  0.00  0.00      P-01  
ATOM    417  CB  ASN P  54     183.840 236.490 375.840  0.00  0.34      P-01  
ATOM    418  CG  ASN P  54     183.600 235.040 376.220  0.00  0.90      P-01  
ATOM    419  OD1 ASN P  54     184.480 234.340 376.730  0.00  1.69      P-01  
ATOM    420  ND2 ASN P  54     182.390 234.560 375.840  0.00  1.68      P-01  
ATOM    421  C   ASN P  54     184.160 238.690 376.940  0.00  0.00      P-01  
ATOM    422  O   ASN P  54     185.290 238.640 377.420  0.00  0.00      P-01  
ATOM    423  N   THR P  55     183.720 239.830 376.360  0.00  0.00      P-01  
ATOM    424  CA  THR P  55     184.510 241.020 376.140  0.00  0.00      P-01  
ATOM    425  CB  THR P  55     185.380 241.150 374.880  0.00  0.00      P-01  
ATOM    426  OG1 THR P  55     184.550 241.070 373.730  0.00  0.00      P-01  
ATOM    427  CG2 THR P  55     186.380 239.980 374.820  0.00  0.01      P-01  
ATOM    428  C   THR P  55     183.660 242.280 376.210  0.00  0.00      P-01  
ATOM    429  O   THR P  55     182.450 242.290 376.010  0.00  0.00      P-01  
ATOM    430  N   TRP P  56     184.290 243.420 376.560  0.00  0.00      P-01  
ATOM    431  CA  TRP P  56     183.600 244.680 376.840  0.00  0.00      P-01  
ATOM    432  CB  TRP P  56     184.590 245.580 377.620  0.00  0.00      P-01  
ATOM    433  CG  TRP P  56     184.960 245.020 378.990  0.00  0.00      P-01  
ATOM    434  CD1 TRP P  56     186.060 244.280 379.360  0.00  0.00      P-01  
ATOM    435  NE1 TRP P  56     185.920 243.890 380.670  0.00  0.00      P-01  
ATOM    436  CE2 TRP P  56     184.850 244.550 381.230  0.00  0.00      P-01  
ATOM    437  CD2 TRP P  56     184.180 245.220 380.180  0.00  0.00      P-01  
ATOM    438  CE3 TRP P  56     183.000 245.930 380.390  0.00  0.00      P-01  
ATOM    439  CZ3 TRP P  56     182.530 245.890 381.710  0.00  0.00      P-01  
ATOM    440  CZ2 TRP P  56     184.320 244.530 382.520  0.00  0.00      P-01  
ATOM    441  CH2 TRP P  56     183.130 245.220 382.780  0.00  0.00      P-01  
ATOM    442  C   TRP P  56     183.080 245.470 375.650  0.00  0.00      P-01  
ATOM    443  O   TRP P  56     183.670 245.450 374.560  0.00  0.00      P-01  
ATOM    444  N   SER P  57     181.930 246.170 375.730  0.00  0.00      P-01  
ATOM    445  CA  SER P  57     181.320 246.780 374.560  0.00  0.00      P-01  
ATOM    446  CB  SER P  57     179.880 247.190 375.000  0.00  0.00      P-01  
ATOM    447  OG  SER P  57     179.030 247.380 373.870  0.00  0.19      P-01  
ATOM    448  C   SER P  57     182.140 247.930 374.000  0.00  0.00      P-01  
ATOM    449  O   SER P  57     182.520 248.860 374.730  0.00  0.00      P-01  
ATOM    450  N   SER P  58     182.470 247.970 372.700  0.00  0.01      P-01  
ATOM    451  CA  SER P  58     183.490 248.830 372.120  0.00  0.31      P-01  
ATOM    452  CB  SER P  58     183.670 248.460 370.630  0.00  5.81      P-01  
ATOM    453  OG  SER P  58     184.890 248.960 370.070  0.00  8.04      P-01  
ATOM    454  C   SER P  58     183.190 250.320 372.280  0.00  1.93      P-01  
ATOM    455  O   SER P  58     184.110 251.040 372.670  0.00  3.49      P-01  
ATOM    456  N   THR P  59     181.930 250.750 372.100  0.00  1.31      P-01  
ATOM    457  CA  THR P  59     181.540 252.130 372.350  0.00  1.78      P-01  
ATOM    458  CB  THR P  59     180.110 252.420 371.890  0.00  2.40      P-01  
ATOM    459  OG1 THR P  59     179.150 251.440 372.280  0.00  7.16      P-01  
ATOM    460  CG2 THR P  59     180.110 252.650 370.370  0.00  5.92      P-01  
ATOM    461  C   THR P  59     181.610 252.530 373.820  0.00  0.18      P-01  
ATOM    462  O   THR P  59     182.200 253.530 374.220  0.00  0.92      P-01  
ATOM    463  N   LEU P  60     180.970 251.700 374.670  0.00  0.02      P-01  
ATOM    464  CA  LEU P  60     180.660 252.030 376.060  0.00  0.05      P-01  
ATOM    465  CB  LEU P  60     179.540 251.130 376.650  0.00  0.00      P-01  
ATOM    466  CG  LEU P  60     178.280 250.900 375.770  0.00  0.01      P-01  
ATOM    467  CD1 LEU P  60     177.310 249.900 376.440  0.00  0.07      P-01  
ATOM    468  CD2 LEU P  60     177.590 252.170 375.240  0.00  0.19      P-01  
ATOM    469  C   LEU P  60     181.890 251.890 376.940  0.00  0.01      P-01  
ATOM    470  O   LEU P  60     182.160 252.790 377.740  0.00  0.03      P-01  
ATOM    471  N   CYS P  61     182.690 250.810 376.870  0.00  0.00      P-01  
ATOM    472  CA  CYS P  61     183.740 250.420 377.800  0.00  0.00      P-01  
ATOM    473  CB  CYS P  61     183.310 249.210 378.670  0.00  0.00      P-01  
ATOM    474  SG  CYS P  61     181.950 249.630 379.790  0.00  0.00      P-01  
ATOM    475  C   CYS P  61     185.030 250.120 377.040  0.00  0.00      P-01  
ATOM    476  O   CYS P  61     185.280 248.920 376.880  0.00  0.01      P-01  
ATOM    477  N   PRO P  62     185.810 251.120 376.610  0.00  0.01      P-01  
ATOM    478  CD  PRO P  62     185.280 252.460 376.380  0.00  0.07      P-01  
ATOM    479  CA  PRO P  62     187.110 250.870 375.980  0.00  0.50      P-01  
ATOM    480  CB  PRO P  62     187.270 252.030 374.990  0.00  3.21      P-01  
ATOM    481  CG  PRO P  62     186.390 253.140 375.570  0.00  1.38      P-01  
ATOM    482  C   PRO P  62     188.180 250.840 377.070  0.00  0.21      P-01  
ATOM    483  O   PRO P  62     189.160 250.110 376.930  0.00  1.22      P-01  
ATOM    484  N   ASP P  63     188.040 251.670 378.120  0.00  0.00      P-01  
ATOM    485  CA  ASP P  63     189.090 251.700 379.130  0.00  0.00      P-01  
ATOM    486  CB  ASP P  63     190.080 252.820 378.700  0.00  0.01      P-01  
ATOM    487  CG  ASP P  63     189.390 254.180 378.600  0.00  0.01      P-01  
ATOM    488  OD1 ASP P  63     189.130 254.780 379.670  0.00  0.08      P-01  
ATOM    489  OD2 ASP P  63     189.060 254.570 377.450  0.00  0.10      P-01  
ATOM    490  C   ASP P  63     188.350 251.850 380.450  0.00  0.00      P-01  
ATOM    491  O   ASP P  63     187.170 252.190 380.420  0.00  0.00      P-01  
ATOM    492  N   ASN P  64     189.000 251.650 381.610  0.00  0.00      P-01  
ATOM    493  CA  ASN P  64     188.500 251.730 382.970  0.00  0.00      P-01  
ATOM    494  CB  ASN P  64     189.590 251.580 384.070  0.00  0.00      P-01  
ATOM    495  CG  ASN P  64     190.500 250.400 383.730  0.00  0.00      P-01  
ATOM    496  OD1 ASN P  64     190.230 249.570 382.870  0.00  0.00      P-01  
ATOM    497  ND2 ASN P  64     191.600 250.290 384.510  0.00  0.00      P-01  
ATOM    498  C   ASN P  64     187.830 253.060 383.280  0.00  0.00      P-01  
ATOM    499  O   ASN P  64     186.720 253.070 383.830  0.00  0.00      P-01  
ATOM    500  N   GLU P  65     188.410 254.240 383.000  0.00  0.00      P-01  
ATOM    501  CA  GLU P  65     187.670 255.470 383.230  0.00  0.00      P-01  
ATOM    502  CB  GLU P  65     188.680 256.640 383.050  0.00  0.00      P-01  
ATOM    503  CG  GLU P  65     188.250 257.960 383.720  0.00  0.00      P-01  
ATOM    504  CD  GLU P  65     189.360 259.000 383.580  0.00  0.00      P-01  
ATOM    505  OE1 GLU P  65     190.120 259.130 384.570  0.00  0.01      P-01  
ATOM    506  OE2 GLU P  65     189.560 259.590 382.490  0.00  0.01      P-01  
ATOM    507  C   GLU P  65     186.550 255.820 382.260  0.00  0.00      P-01  
ATOM    508  O   GLU P  65     185.470 256.230 382.670  0.00  0.00      P-01  
ATOM    509  N   THR P  66     186.750 255.540 380.950  0.00  0.00      P-01  
ATOM    510  CA  THR P  66     185.660 255.820 380.030  0.00  0.00      P-01  
ATOM    511  CB  THR P  66     186.030 255.630 378.550  0.00  0.03      P-01  
ATOM    512  OG1 THR P  66     187.150 256.440 378.210  0.00  0.13      P-01  
ATOM    513  CG2 THR P  66     184.880 255.930 377.580  0.00  0.94      P-01  
ATOM    514  C   THR P  66     184.360 255.040 380.220  0.00  0.00      P-01  
ATOM    515  O   THR P  66     183.190 255.400 380.090  0.00  0.06      P-01  
ATOM    516  N   CYS P  67     184.600 253.760 380.560  0.00  0.00      P-01  
ATOM    517  CA  CYS P  67     183.580 252.770 380.900  0.00  0.00      P-01  
ATOM    518  CB  CYS P  67     184.170 251.370 381.220  0.00  0.00      P-01  
ATOM    519  SG  CYS P  67     182.950 250.050 381.500  0.00  0.00      P-01  
ATOM    520  C   CYS P  67     182.670 253.230 382.030  0.00  0.00      P-01  
ATOM    521  O   CYS P  67     181.460 252.980 382.060  0.00  0.00      P-01  
ATOM    522  N   ALA P  68     183.210 253.890 383.070  0.00  0.00      P-01  
ATOM    523  CA  ALA P  68     182.370 254.310 384.180  0.00  0.00      P-01  
ATOM    524  CB  ALA P  68     183.240 254.580 385.430  0.00  0.00      P-01  
ATOM    525  C   ALA P  68     181.550 255.540 383.850  0.00  0.00      P-01  
ATOM    526  O   ALA P  68     180.540 255.780 384.520  0.00  0.01      P-01  
ATOM    527  N   LYS P  69     181.890 256.300 382.780  0.00  0.00      P-01  
ATOM    528  CA  LYS P  69     181.050 257.380 382.300  0.00  0.32      P-01  
ATOM    529  CB  LYS P  69     181.830 258.460 381.500  0.00  1.31      P-01  
ATOM    530  CG  LYS P  69     181.030 259.760 381.290  0.00  0.67      P-01  
ATOM    531  CD  LYS P  69     181.710 260.920 380.530  0.00  1.63      P-01  
ATOM    532  CE  LYS P  69     182.330 260.540 379.170  0.00  1.41      P-01  
ATOM    533  NZ  LYS P  69     182.890 261.760 378.560  0.00  2.51      P-01  
ATOM    534  C   LYS P  69     179.860 256.850 381.510  0.00  0.69      P-01  
ATOM    535  O   LYS P  69     178.830 257.520 381.430  0.00  2.27      P-01  
ATOM    536  N   ASN P  70     179.970 255.670 380.870  0.00  0.28      P-01  
ATOM    537  CA  ASN P  70     178.910 255.130 380.030  0.00  0.49      P-01  
ATOM    538  CB  ASN P  70     179.610 254.660 378.720  0.00  0.14      P-01  
ATOM    539  CG  ASN P  70     180.090 255.860 377.930  0.00  1.57      P-01  
ATOM    540  OD1 ASN P  70     179.430 256.860 377.640  0.00  4.20      P-01  
ATOM    541  ND2 ASN P  70     181.390 255.820 377.530  0.00  1.34      P-01  
ATOM    542  C   ASN P  70     178.170 253.910 380.570  0.00  0.13      P-01  
ATOM    543  O   ASN P  70     177.230 253.440 379.920  0.00  0.23      P-01  
ATOM    544  N   CYS P  71     178.610 253.330 381.700  0.00  0.00      P-01  
ATOM    545  CA  CYS P  71     178.010 252.140 382.290  0.00  0.00      P-01  
ATOM    546  CB  CYS P  71     178.840 250.850 382.060  0.00  0.00      P-01  
ATOM    547  SG  CYS P  71     177.930 249.300 382.320  0.00  0.00      P-01  
ATOM    548  C   CYS P  71     177.700 252.350 383.770  0.00  0.00      P-01  
ATOM    549  O   CYS P  71     178.550 252.850 384.510  0.00  0.00      P-01  
ATOM    550  N   CYS P  72     176.450 252.070 384.190  0.00  0.00      P-01  
ATOM    551  CA  CYS P  72     176.000 252.280 385.550  0.00  0.00      P-01  
ATOM    552  CB  CYS P  72     174.820 253.290 385.410  0.00  0.00      P-01  
ATOM    553  SG  CYS P  72     173.390 252.690 384.460  0.00  0.00      P-01  
ATOM    554  C   CYS P  72     175.540 250.970 386.180  0.00  0.00      P-01  
ATOM    555  O   CYS P  72     175.060 250.060 385.510  0.00  0.00      P-01  
ATOM    556  N   LEU P  73     175.680 250.870 387.520  0.00  0.00      P-01  
ATOM    557  CA  LEU P  73     175.140 249.760 388.290  0.00  0.00      P-01  
ATOM    558  CB  LEU P  73     175.840 249.640 389.680  0.00  0.00      P-01  
ATOM    559  CG  LEU P  73     177.380 249.480 389.610  0.00  0.00      P-01  
ATOM    560  CD1 LEU P  73     178.160 250.710 390.120  0.00  0.00      P-01  
ATOM    561  CD2 LEU P  73     177.740 248.210 390.400  0.00  0.00      P-01  
ATOM    562  C   LEU P  73     173.650 249.940 388.510  0.00  0.00      P-01  
ATOM    563  O   LEU P  73     173.010 250.940 388.190  0.00  0.00      P-01  
ATOM    564  N   ASP P  74     173.030 248.900 389.100  0.00  0.00      P-01  
ATOM    565  CA  ASP P  74     171.590 248.870 389.300  0.00  0.00      P-01  
ATOM    566  CB  ASP P  74     170.930 248.350 388.000  0.00  0.01      P-01  
ATOM    567  CG  ASP P  74     169.710 249.240 387.780  0.00  0.20      P-01  
ATOM    568  OD1 ASP P  74     169.900 250.290 387.100  0.00  0.26      P-01  
ATOM    569  OD2 ASP P  74     168.550 248.950 388.180  0.00  0.44      P-01  
ATOM    570  C   ASP P  74     171.210 248.050 390.530  0.00  0.00      P-01  
ATOM    571  O   ASP P  74     171.910 247.210 391.090  0.00  0.00      P-01  
ATOM    572  N   GLY P  75     169.910 248.190 390.840  0.00  0.01      P-01  
ATOM    573  CA  GLY P  75     169.150 247.490 391.870  0.00  0.07      P-01  
ATOM    574  C   GLY P  75     169.140 246.010 391.590  0.00  0.10      P-01  
ATOM    575  O   GLY P  75     169.060 245.590 390.430  0.00  0.12      P-01  
ATOM    576  N   ALA P  76     169.240 245.190 392.650  0.00  0.10      P-01  
ATOM    577  CA  ALA P  76     169.380 243.750 392.490  0.00  0.06      P-01  
ATOM    578  CB  ALA P  76     170.520 243.220 393.380  0.00  0.00      P-01  
ATOM    579  C   ALA P  76     168.100 243.160 393.060  0.00  0.14      P-01  
ATOM    580  O   ALA P  76     167.590 243.470 394.140  0.00  0.15      P-01  
ATOM    581  N   ALA P  77     167.500 242.240 392.280  0.00  0.18      P-01  
ATOM    582  CA  ALA P  77     166.310 241.490 392.670  0.00  0.22      P-01  
ATOM    583  CB  ALA P  77     165.240 241.320 391.570  0.00  2.02      P-01  
ATOM    584  C   ALA P  77     166.690 240.160 393.310  0.00  0.08      P-01  
ATOM    585  O   ALA P  77     166.940 239.220 392.550  0.00  0.03      P-01  
ATOM    586  N   TYR P  78     166.770 240.020 394.650  0.00  0.11      P-01  
ATOM    587  CA  TYR P  78     167.550 238.930 395.220  0.00  0.03      P-01  
ATOM    588  CB  TYR P  78     167.810 239.250 396.720  0.00  0.04      P-01  
ATOM    589  CG  TYR P  78     168.950 240.240 396.840  0.00  0.00      P-01  
ATOM    590  CD1 TYR P  78     168.700 241.610 396.720  0.00  0.01      P-01  
ATOM    591  CE1 TYR P  78     169.700 242.550 397.020  0.00  0.00      P-01  
ATOM    592  CZ  TYR P  78     170.950 242.090 397.470  0.00  0.00      P-01  
ATOM    593  OH  TYR P  78     171.750 243.090 398.060  0.00  0.00      P-01  
ATOM    594  CD2 TYR P  78     170.180 239.770 397.330  0.00  0.00      P-01  
ATOM    595  CE2 TYR P  78     171.170 240.710 397.660  0.00  0.00      P-01  
ATOM    596  C   TYR P  78     166.960 237.530 395.030  0.00  0.03      P-01  
ATOM    597  O   TYR P  78     167.660 236.620 394.600  0.00  0.00      P-01  
ATOM    598  N   ALA P  79     165.650 237.300 395.210  0.00  0.14      P-01  
ATOM    599  CA  ALA P  79     165.120 235.960 394.980  0.00  0.15      P-01  
ATOM    600  CB  ALA P  79     163.840 235.740 395.800  0.00  2.00      P-01  
ATOM    601  C   ALA P  79     164.780 235.580 393.550  0.00  0.35      P-01  
ATOM    602  O   ALA P  79     165.140 234.470 393.150  0.00  0.09      P-01  
ATOM    603  N   SER P  80     164.130 236.550 392.890  0.00  1.01      P-01  
ATOM    604  CA  SER P  80     163.620 236.480 391.530  0.00  2.03      P-01  
ATOM    605  CB  SER P  80     162.780 237.730 391.140  0.00  4.39      P-01  
ATOM    606  OG  SER P  80     161.670 237.880 392.020  0.00  6.54      P-01  
ATOM    607  C   SER P  80     164.730 236.410 390.490  0.00  0.23      P-01  
ATOM    608  O   SER P  80     164.600 235.640 389.540  0.00  0.42      P-01  
ATOM    609  N   THR P  81     165.790 237.210 390.710  0.00  0.01      P-01  
ATOM    610  CA  THR P  81     166.960 237.120 389.850  0.00  0.00      P-01  
ATOM    611  CB  THR P  81     167.740 238.380 389.460  0.00  0.04      P-01  
ATOM    612  OG1 THR P  81     166.840 239.420 389.110  0.00  0.61      P-01  
ATOM    613  CG2 THR P  81     168.880 238.130 388.450  0.00  0.08      P-01  
ATOM    614  C   THR P  81     167.880 235.990 390.310  0.00  0.00      P-01  
ATOM    615  O   THR P  81     168.250 235.160 389.480  0.00  0.00      P-01  
ATOM    616  N   TYR P  82     168.330 236.030 391.580  0.00  0.00      P-01  
ATOM    617  CA  TYR P  82     169.560 235.360 391.960  0.00  0.00      P-01  
ATOM    618  CB  TYR P  82     170.580 236.270 392.700  0.00  0.00      P-01  
ATOM    619  CG  TYR P  82     170.920 237.410 391.760  0.00  0.00      P-01  
ATOM    620  CD1 TYR P  82     172.000 237.340 390.880  0.00  0.00      P-01  
ATOM    621  CE1 TYR P  82     172.300 238.400 390.010  0.00  0.00      P-01  
ATOM    622  CZ  TYR P  82     171.540 239.580 390.070  0.00  0.00      P-01  
ATOM    623  OH  TYR P  82     171.670 240.610 389.110  0.00  0.01      P-01  
ATOM    624  CD2 TYR P  82     170.250 238.640 391.870  0.00  0.00      P-01  
ATOM    625  CE2 TYR P  82     170.560 239.740 391.060  0.00  0.00      P-01  
ATOM    626  C   TYR P  82     169.330 234.190 392.910  0.00  0.00      P-01  
ATOM    627  O   TYR P  82     170.260 233.440 393.180  0.00  0.00      P-01  
ATOM    628  N   GLY P  83     168.070 234.010 393.350  0.00  0.00      P-01  
ATOM    629  CA  GLY P  83     167.820 232.830 394.180  0.00  0.00      P-01  
ATOM    630  C   GLY P  83     168.120 232.920 395.650  0.00  0.00      P-01  
ATOM    631  O   GLY P  83     168.160 231.880 396.320  0.00  0.00      P-01  
ATOM    632  N   VAL P  84     168.430 234.140 396.130  0.00  0.00      P-01  
ATOM    633  CA  VAL P  84     168.940 234.560 397.430  0.00  0.00      P-01  
ATOM    634  CB  VAL P  84     169.740 235.860 397.530  0.00  0.00      P-01  
ATOM    635  CG1 VAL P  84     170.080 236.250 398.980  0.00  0.00      P-01  
ATOM    636  CG2 VAL P  84     171.060 235.830 396.740  0.00  0.00      P-01  
ATOM    637  C   VAL P  84     167.720 234.810 398.310  0.00  0.00      P-01  
ATOM    638  O   VAL P  84     167.010 235.740 397.950  0.00  0.00      P-01  
ATOM    639  N   THR P  85     167.340 233.940 399.270  0.00  0.00      P-01  
ATOM    640  CA  THR P  85     166.030 233.990 399.920  0.00  0.01      P-01  
ATOM    641  CB  THR P  85     165.010 232.920 399.560  0.00  0.28      P-01  
ATOM    642  OG1 THR P  85     165.350 231.580 399.900  0.00  0.02      P-01  
ATOM    643  CG2 THR P  85     164.820 232.830 398.030  0.00  1.04      P-01  
ATOM    644  C   THR P  85     166.170 233.940 401.430  0.00  0.00      P-01  
ATOM    645  O   THR P  85     167.120 233.350 401.970  0.00  0.00      P-01  
ATOM    646  N   THR P  86     165.230 234.610 402.130  0.00  0.03      P-01  
ATOM    647  CA  THR P  86     165.320 234.930 403.540  0.00  0.02      P-01  
ATOM    648  CB  THR P  86     165.940 236.270 403.950  0.00  0.02      P-01  
ATOM    649  OG1 THR P  86     166.350 236.350 405.310  0.00  0.00      P-01  
ATOM    650  CG2 THR P  86     165.190 237.560 403.580  0.00  0.95      P-01  
ATOM    651  C   THR P  86     163.950 234.910 404.220  0.00  0.76      P-01  
ATOM    652  O   THR P  86     162.890 235.240 403.680  0.00  3.55      P-01  
ATOM    653  N   SER P  87     163.990 234.570 405.520  0.00  0.19      P-01  
ATOM    654  CA  SER P  87     162.910 234.650 406.490  0.00  1.62      P-01  
ATOM    655  CB  SER P  87     162.410 233.250 406.930  0.00  1.56      P-01  
ATOM    656  OG  SER P  87     163.500 232.420 407.340  0.00  0.19      P-01  
ATOM    657  C   SER P  87     163.540 235.250 407.740  0.00  1.51      P-01  
ATOM    658  O   SER P  87     162.980 235.100 408.820  0.00  4.40      P-01  
ATOM    659  N   GLY P  88     164.740 235.860 407.710  0.00  0.48      P-01  
ATOM    660  CA  GLY P  88     165.460 236.470 408.820  0.00  0.65      P-01  
ATOM    661  C   GLY P  88     166.320 235.430 409.490  0.00  0.01      P-01  
ATOM    662  O   GLY P  88     167.540 235.600 409.580  0.00  0.00      P-01  
ATOM    663  N   ASN P  89     165.770 234.330 410.050  0.00  0.00      P-01  
ATOM    664  CA  ASN P  89     166.620 233.380 410.750  0.00  0.00      P-01  
ATOM    665  CB  ASN P  89     165.820 232.830 411.970  0.00  0.00      P-01  
ATOM    666  CG  ASN P  89     165.480 233.950 412.940  0.00  0.11      P-01  
ATOM    667  OD1 ASN P  89     166.310 234.300 413.790  0.00  0.51      P-01  
ATOM    668  ND2 ASN P  89     164.250 234.490 412.920  0.00  0.34      P-01  
ATOM    669  C   ASN P  89     167.070 232.220 409.870  0.00  0.00      P-01  
ATOM    670  O   ASN P  89     167.800 231.350 410.330  0.00  0.00      P-01  
ATOM    671  N   SER P  90     166.710 232.060 408.580  0.00  0.00      P-01  
ATOM    672  CA  SER P  90     167.320 231.120 407.650  0.00  0.00      P-01  
ATOM    673  CB  SER P  90     166.520 229.790 407.520  0.00  0.00      P-01  
ATOM    674  OG  SER P  90     166.440 229.120 408.780  0.00  0.00      P-01  
ATOM    675  C   SER P  90     167.400 231.710 406.250  0.00  0.00      P-01  
ATOM    676  O   SER P  90     166.470 232.360 405.770  0.00  0.00      P-01  
ATOM    677  N   LEU P  91     168.620 231.610 405.680  0.00  0.00      P-01  
ATOM    678  CA  LEU P  91     169.040 232.240 404.440  0.00  0.00      P-01  
ATOM    679  CB  LEU P  91     170.320 233.090 404.680  0.00  0.00      P-01  
ATOM    680  CG  LEU P  91     170.670 233.970 403.450  0.00  0.00      P-01  
ATOM    681  CD1 LEU P  91     171.000 233.310 402.100  0.00  0.00      P-01  
ATOM    682  CD2 LEU P  91     169.720 235.180 403.430  0.00  0.00      P-01  
ATOM    683  C   LEU P  91     169.320 231.040 403.540  0.00  0.00      P-01  
ATOM    684  O   LEU P  91     170.060 230.160 403.980  0.00  0.00      P-01  
ATOM    685  N   SER P  92     168.790 230.960 402.310  0.00  0.00      P-01  
ATOM    686  CA  SER P  92     169.120 229.960 401.300  0.00  0.00      P-01  
ATOM    687  CB  SER P  92     167.860 229.140 400.900  0.00  0.00      P-01  
ATOM    688  OG  SER P  92     167.470 228.380 402.050  0.00  0.00      P-01  
ATOM    689  C   SER P  92     169.610 230.600 400.000  0.00  0.00      P-01  
ATOM    690  O   SER P  92     169.200 231.710 399.690  0.00  0.00      P-01  
ATOM    691  N   ILE P  93     170.410 229.850 399.210  0.00  0.00      P-01  
ATOM    692  CA  ILE P  93     170.840 230.260 397.890  0.00  0.00      P-01  
ATOM    693  CB  ILE P  93     172.250 230.870 397.860  0.00  0.00      P-01  
ATOM    694  CG2 ILE P  93     172.560 231.560 396.520  0.00  0.00      P-01  
ATOM    695  CG1 ILE P  93     172.750 231.680 399.090  0.00  0.00      P-01  
ATOM    696  CD  ILE P  93     173.240 230.820 400.270  0.00  0.00      P-01  
ATOM    697  C   ILE P  93     170.650 229.020 397.020  0.00  0.00      P-01  
ATOM    698  O   ILE P  93     171.010 227.940 397.480  0.00  0.00      P-01  
ATOM    699  N   GLY P  94     170.190 229.300 395.780  0.00  0.00      P-01  
ATOM    700  CA  GLY P  94     169.970 228.310 394.730  0.00  0.00      P-01  
ATOM    701  C   GLY P  94     171.020 228.340 393.640  0.00  0.00      P-01  
ATOM    702  O   GLY P  94     171.550 229.380 393.260  0.00  0.00      P-01  
ATOM    703  N   PHE P  95     171.350 227.170 393.070  0.00  0.00      P-01  
ATOM    704  CA  PHE P  95     172.460 227.020 392.140  0.00  0.00      P-01  
ATOM    705  CB  PHE P  95     172.680 225.490 392.010  0.00  0.00      P-01  
ATOM    706  CG  PHE P  95     173.760 225.040 391.060  0.00  0.00      P-01  
ATOM    707  CD1 PHE P  95     174.920 225.770 390.770  0.00  0.00      P-01  
ATOM    708  CE1 PHE P  95     175.760 225.390 389.710  0.00  0.00      P-01  
ATOM    709  CZ  PHE P  95     175.540 224.210 388.980  0.00  0.00      P-01  
ATOM    710  CD2 PHE P  95     173.620 223.800 390.410  0.00  0.00      P-01  
ATOM    711  CE2 PHE P  95     174.450 223.400 389.350  0.00  0.00      P-01  
ATOM    712  C   PHE P  95     172.250 227.690 390.790  0.00  0.00      P-01  
ATOM    713  O   PHE P  95     173.110 228.400 390.270  0.00  0.00      P-01  
ATOM    714  N   VAL P  96     171.040 227.490 390.250  0.00  0.00      P-01  
ATOM    715  CA  VAL P  96     170.570 228.110 389.020  0.00  0.00      P-01  
ATOM    716  CB  VAL P  96     170.380 227.010 387.970  0.00  0.00      P-01  
ATOM    717  CG1 VAL P  96     169.610 227.510 386.740  0.00  0.00      P-01  
ATOM    718  CG2 VAL P  96     171.750 226.420 387.590  0.00  0.00      P-01  
ATOM    719  C   VAL P  96     169.230 228.770 389.330  0.00  0.00      P-01  
ATOM    720  O   VAL P  96     168.340 228.290 390.030  0.00  0.00      P-01  
ATOM    721  N   THR P  97     169.120 230.020 388.830  0.00  0.00      P-01  
ATOM    722  CA  THR P  97     167.880 230.780 388.940  0.00  0.00      P-01  
ATOM    723  CB  THR P  97     168.030 231.900 389.980  0.00  0.00      P-01  
ATOM    724  OG1 THR P  97     168.510 231.490 391.260  0.00  0.00      P-01  
ATOM    725  CG2 THR P  97     166.600 232.390 390.300  0.00  0.00      P-01  
ATOM    726  C   THR P  97     167.850 231.450 387.580  0.00  0.00      P-01  
ATOM    727  O   THR P  97     168.780 232.110 387.120  0.00  0.00      P-01  
ATOM    728  N   GLN P  98     166.760 231.290 386.800  0.00  0.00      P-01  
ATOM    729  CA  GLN P  98     166.780 231.760 385.420  0.00  0.00      P-01  
ATOM    730  CB  GLN P  98     167.480 230.730 384.500  0.00  0.00      P-01  
ATOM    731  CG  GLN P  98     166.770 229.360 384.460  0.00  0.03      P-01  
ATOM    732  CD  GLN P  98     167.680 228.400 383.720  0.00  0.16      P-01  
ATOM    733  OE1 GLN P  98     168.350 228.820 382.780  0.00  0.31      P-01  
ATOM    734  NE2 GLN P  98     167.700 227.100 384.100  0.00  0.43      P-01  
ATOM    735  C   GLN P  98     165.410 232.060 384.830  0.00  0.01      P-01  
ATOM    736  O   GLN P  98     165.270 232.120 383.610  0.00  0.22      P-01  
ATOM    737  N   SER P  99     164.440 232.370 385.700  0.00  0.02      P-01  
ATOM    738  CA  SER P  99     163.170 232.880 385.200  0.00  1.38      P-01  
ATOM    739  CB  SER P  99     162.050 232.790 386.270  0.00  2.19      P-01  
ATOM    740  OG  SER P  99     162.460 233.440 387.470  0.00  3.26      P-01  
ATOM    741  C   SER P  99     163.110 234.250 384.530  0.00  1.65      P-01  
ATOM    742  O   SER P  99     162.340 234.420 383.590  0.00  5.66      P-01  
ATOM    743  N   ALA P 100     163.940 235.200 385.000  0.00  0.16      P-01  
ATOM    744  CA  ALA P 100     164.030 236.510 384.380  0.00  1.11      P-01  
ATOM    745  CB  ALA P 100     164.450 237.540 385.440  0.00  1.18      P-01  
ATOM    746  C   ALA P 100     165.090 236.490 383.290  0.00  0.20      P-01  
ATOM    747  O   ALA P 100     164.990 237.280 382.350  0.00  0.83      P-01  
ATOM    748  N   GLN P 101     166.160 235.700 383.530  0.00  0.01      P-01  
ATOM    749  CA  GLN P 101     167.430 235.660 382.810  0.00  0.21      P-01  
ATOM    750  CB  GLN P 101     168.060 237.060 382.560  0.00  0.57      P-01  
ATOM    751  CG  GLN P 101     168.410 238.010 383.730  0.00  0.85      P-01  
ATOM    752  CD  GLN P 101     169.180 239.250 383.320  0.00  1.14      P-01  
ATOM    753  OE1 GLN P 101     168.610 240.350 383.290  0.00  2.43      P-01  
ATOM    754  NE2 GLN P 101     170.510 239.070 383.100  0.00  0.94      P-01  
ATOM    755  C   GLN P 101     168.420 234.730 383.490  0.00  0.42      P-01  
ATOM    756  O   GLN P 101     168.330 234.730 384.720  0.00  1.68      P-01  
ATOM    757  N   LYS P 102     169.330 234.000 382.810  0.00  0.10      P-01  
ATOM    758  CA  LYS P 102     170.120 233.010 383.520  0.00  0.15      P-01  
ATOM    759  CB  LYS P 102     170.710 231.850 382.680  0.00  0.15      P-01  
ATOM    760  CG  LYS P 102     171.350 230.680 383.460  0.00  0.07      P-01  
ATOM    761  CD  LYS P 102     171.940 229.600 382.520  0.00  0.35      P-01  
ATOM    762  CE  LYS P 102     172.460 228.370 383.300  0.00  0.16      P-01  
ATOM    763  NZ  LYS P 102     173.290 227.540 382.400  0.00  0.18      P-01  
ATOM    764  C   LYS P 102     171.160 233.530 384.520  0.00  0.00      P-01  
ATOM    765  O   LYS P 102     172.040 234.280 384.110  0.00  0.00      P-01  
ATOM    766  N   ASN P 103     171.030 233.180 385.810  0.00  0.00      P-01  
ATOM    767  CA  ASN P 103     171.990 233.480 386.860  0.00  0.00      P-01  
ATOM    768  CB  ASN P 103     171.490 234.480 387.940  0.00  0.00      P-01  
ATOM    769  CG  ASN P 103     171.510 235.850 387.270  0.00  0.00      P-01  
ATOM    770  OD1 ASN P 103     172.340 236.730 387.500  0.00  0.00      P-01  
ATOM    771  ND2 ASN P 103     170.530 236.080 386.370  0.00  0.00      P-01  
ATOM    772  C   ASN P 103     172.500 232.200 387.510  0.00  0.00      P-01  
ATOM    773  O   ASN P 103     171.720 231.260 387.690  0.00  0.00      P-01  
ATOM    774  N   VAL P 104     173.760 232.180 387.980  0.00  0.00      P-01  
ATOM    775  CA  VAL P 104     174.400 231.030 388.610  0.00  0.00      P-01  
ATOM    776  CB  VAL P 104     175.360 230.240 387.720  0.00  0.00      P-01  
ATOM    777  CG1 VAL P 104     175.940 229.050 388.510  0.00  0.00      P-01  
ATOM    778  CG2 VAL P 104     174.640 229.780 386.430  0.00  0.00      P-01  
ATOM    779  C   VAL P 104     175.020 231.450 389.940  0.00  0.00      P-01  
ATOM    780  O   VAL P 104     175.850 232.360 389.940  0.00  0.00      P-01  
ATOM    781  N   GLY P 105     174.540 230.870 391.050  0.00  0.00      P-01  
ATOM    782  CA  GLY P 105     174.970 231.190 392.410  0.00  0.00      P-01  
ATOM    783  C   GLY P 105     174.890 232.620 392.880  0.00  0.00      P-01  
ATOM    784  O   GLY P 105     174.420 233.530 392.190  0.00  0.00      P-01  
ATOM    785  N   ALA P 106     175.470 232.940 394.050  0.00  0.00      P-01  
ATOM    786  CA  ALA P 106     175.480 234.290 394.580  0.00  0.00      P-01  
ATOM    787  CB  ALA P 106     174.100 234.600 395.200  0.00  0.00      P-01  
ATOM    788  C   ALA P 106     176.630 234.360 395.570  0.00  0.00      P-01  
ATOM    789  O   ALA P 106     176.850 233.390 396.290  0.00  0.00      P-01  
ATOM    790  N   ARG P 107     177.390 235.480 395.560  0.00  0.00      P-01  
ATOM    791  CA  ARG P 107     178.420 235.780 396.540  0.00  0.00      P-01  
ATOM    792  CB  ARG P 107     179.750 236.050 395.770  0.00  0.00      P-01  
ATOM    793  CG  ARG P 107     180.960 236.450 396.630  0.00  0.00      P-01  
ATOM    794  CD  ARG P 107     182.310 236.270 395.890  0.00  0.00      P-01  
ATOM    795  NE  ARG P 107     182.330 237.360 394.860  0.00  0.00      P-01  
ATOM    796  CZ  ARG P 107     183.100 237.410 393.780  0.00  0.00      P-01  
ATOM    797  NH1 ARG P 107     183.960 236.400 393.620  0.00  0.00      P-01  
ATOM    798  NH2 ARG P 107     182.930 238.370 392.880  0.00  0.00      P-01  
ATOM    799  C   ARG P 107     177.950 237.050 397.230  0.00  0.00      P-01  
ATOM    800  O   ARG P 107     177.710 238.080 396.600  0.00  0.00      P-01  
ATOM    801  N   LEU P 108     177.950 236.950 398.570  0.00  0.00      P-01  
ATOM    802  CA  LEU P 108     177.280 237.900 399.440  0.00  0.00      P-01  
ATOM    803  CB  LEU P 108     175.920 237.360 399.960  0.00  0.00      P-01  
ATOM    804  CG  LEU P 108     174.850 237.090 398.870  0.00  0.00      P-01  
ATOM    805  CD1 LEU P 108     174.930 235.580 398.600  0.00  0.00      P-01  
ATOM    806  CD2 LEU P 108     173.430 237.540 399.290  0.00  0.00      P-01  
ATOM    807  C   LEU P 108     178.170 238.200 400.630  0.00  0.00      P-01  
ATOM    808  O   LEU P 108     178.940 237.310 401.000  0.00  0.00      P-01  
ATOM    809  N   TYR P 109     178.020 239.460 401.090  0.00  0.00      P-01  
ATOM    810  CA  TYR P 109     178.680 240.110 402.210  0.00  0.00      P-01  
ATOM    811  CB  TYR P 109     179.600 241.300 401.820  0.00  0.00      P-01  
ATOM    812  CG  TYR P 109     180.380 240.880 400.600  0.00  0.00      P-01  
ATOM    813  CD1 TYR P 109     181.140 239.700 400.550  0.00  0.00      P-01  
ATOM    814  CE1 TYR P 109     181.740 239.350 399.330  0.00  0.00      P-01  
ATOM    815  CZ  TYR P 109     181.570 240.180 398.210  0.00  0.00      P-01  
ATOM    816  OH  TYR P 109     182.040 239.690 396.980  0.00  0.00      P-01  
ATOM    817  CD2 TYR P 109     180.200 241.680 399.460  0.00  0.00      P-01  
ATOM    818  CE2 TYR P 109     180.810 241.360 398.240  0.00  0.00      P-01  
ATOM    819  C   TYR P 109     177.640 240.540 403.230  0.00  0.00      P-01  
ATOM    820  O   TYR P 109     176.540 240.890 402.810  0.00  0.00      P-01  
ATOM    821  N   LEU P 110     177.850 240.470 404.560  0.00  0.00      P-01  
ATOM    822  CA  LEU P 110     176.970 240.990 405.600  0.00  0.00      P-01  
ATOM    823  CB  LEU P 110     177.240 240.260 406.940  0.00  0.00      P-01  
ATOM    824  CG  LEU P 110     176.120 240.350 408.020  0.00  0.00      P-01  
ATOM    825  CD1 LEU P 110     174.860 239.520 407.700  0.00  0.00      P-01  
ATOM    826  CD2 LEU P 110     176.610 239.780 409.370  0.00  0.00      P-01  
ATOM    827  C   LEU P 110     177.270 242.460 405.860  0.00  0.00      P-01  
ATOM    828  O   LEU P 110     178.400 242.940 405.960  0.00  0.00      P-01  
ATOM    829  N   MET P 111     176.180 243.240 405.940  0.00  0.00      P-01  
ATOM    830  CA  MET P 111     175.970 244.670 406.120  0.00  0.00      P-01  
ATOM    831  CB  MET P 111     175.010 245.270 405.060  0.00  0.00      P-01  
ATOM    832  CG  MET P 111     175.760 245.520 403.740  0.00  0.00      P-01  
ATOM    833  SD  MET P 111     176.620 247.110 403.490  0.00  0.00      P-01  
ATOM    834  CE  MET P 111     175.320 247.780 402.410  0.00  0.00      P-01  
ATOM    835  C   MET P 111     175.440 245.030 407.500  0.00  0.00      P-01  
ATOM    836  O   MET P 111     174.480 244.440 408.000  0.00  0.00      P-01  
ATOM    837  N   ALA P 112     176.140 245.960 408.170  0.00  0.00      P-01  
ATOM    838  CA  ALA P 112     175.800 246.510 409.480  0.00  0.00      P-01  
ATOM    839  CB  ALA P 112     177.060 247.090 410.150  0.00  0.10      P-01  
ATOM    840  C   ALA P 112     174.800 247.650 409.340  0.00  0.00      P-01  
ATOM    841  O   ALA P 112     174.080 248.040 410.260  0.00  0.01      P-01  
ATOM    842  N   SER P 113     174.770 248.300 408.160  0.00  0.00      P-01  
ATOM    843  CA  SER P 113     173.980 249.480 407.840  0.00  0.07      P-01  
ATOM    844  CB  SER P 113     174.740 250.800 408.160  0.00  2.52      P-01  
ATOM    845  OG  SER P 113     173.920 251.970 408.200  0.00  5.38      P-01  
ATOM    846  C   SER P 113     173.690 249.470 406.350  0.00  0.22      P-01  
ATOM    847  O   SER P 113     174.000 248.570 405.570  0.00  0.01      P-01  
ATOM    848  N   ASP P 114     173.070 250.570 405.890  0.00  1.00      P-01  
ATOM    849  CA  ASP P 114     172.840 251.000 404.520  0.00  0.74      P-01  
ATOM    850  CB  ASP P 114     172.000 252.300 404.380  0.00  2.22      P-01  
ATOM    851  CG  ASP P 114     170.700 252.140 405.170  0.00  3.08      P-01  
ATOM    852  OD1 ASP P 114     169.820 251.420 404.640  0.00  5.23      P-01  
ATOM    853  OD2 ASP P 114     170.530 252.760 406.250  0.00  4.85      P-01  
ATOM    854  C   ASP P 114     174.060 251.150 403.620  0.00  0.60      P-01  
ATOM    855  O   ASP P 114     174.160 250.700 402.480  0.00  0.05      P-01  
ATOM    856  N   THR P 115     175.140 251.780 404.130  0.00  1.07      P-01  
ATOM    857  CA  THR P 115     176.380 252.040 403.410  0.00  0.35      P-01  
ATOM    858  CB  THR P 115     176.730 253.530 403.470  0.00  3.66      P-01  
ATOM    859  OG1 THR P 115     177.020 254.050 404.760  0.00 10.82      P-01  
ATOM    860  CG2 THR P 115     175.630 254.370 402.780  0.00  4.07      P-01  
ATOM    861  C   THR P 115     177.590 251.240 403.870  0.00  0.04      P-01  
ATOM    862  O   THR P 115     178.700 251.540 403.440  0.00  0.21      P-01  
ATOM    863  N   THR P 116     177.490 250.180 404.700  0.00  0.00      P-01  
ATOM    864  CA  THR P 116     178.610 249.850 405.570  0.00  0.01      P-01  
ATOM    865  CB  THR P 116     178.720 250.660 406.870  0.00  1.75      P-01  
ATOM    866  OG1 THR P 116     178.570 252.050 406.650  0.00  5.91      P-01  
ATOM    867  CG2 THR P 116     180.140 250.510 407.440  0.00  2.90      P-01  
ATOM    868  C   THR P 116     178.580 248.360 405.890  0.00  0.00      P-01  
ATOM    869  O   THR P 116     177.530 247.910 406.350  0.00  0.00      P-01  
ATOM    870  N   TYR P 117     179.720 247.640 405.790  0.00  0.00      P-01  
ATOM    871  CA  TYR P 117     179.770 246.240 406.160  0.00  0.00      P-01  
ATOM    872  CB  TYR P 117     181.010 245.570 405.520  0.00  0.00      P-01  
ATOM    873  CG  TYR P 117     181.050 245.700 404.020  0.00  0.00      P-01  
ATOM    874  CD1 TYR P 117     179.930 245.280 403.290  0.00  0.00      P-01  
ATOM    875  CE1 TYR P 117     179.870 245.400 401.890  0.00  0.00      P-01  
ATOM    876  CZ  TYR P 117     181.020 245.770 401.190  0.00  0.00      P-01  
ATOM    877  OH  TYR P 117     181.020 245.540 399.800  0.00  0.00      P-01  
ATOM    878  CD2 TYR P 117     182.190 246.050 403.290  0.00  0.00      P-01  
ATOM    879  CE2 TYR P 117     182.180 246.130 401.890  0.00  0.00      P-01  
ATOM    880  C   TYR P 117     179.820 245.960 407.660  0.00  0.00      P-01  
ATOM    881  O   TYR P 117     179.950 246.870 408.470  0.00  0.04      P-01  
ATOM    882  N   GLN P 118     179.700 244.670 408.040  0.00  0.00      P-01  
ATOM    883  CA  GLN P 118     179.790 244.250 409.430  0.00  0.00      P-01  
ATOM    884  CB  GLN P 118     178.580 243.420 409.950  0.00  0.00      P-01  
ATOM    885  CG  GLN P 118     178.560 243.140 411.470  0.00  0.00      P-01  
ATOM    886  CD  GLN P 118     178.430 244.450 412.240  0.00  0.00      P-01  
ATOM    887  OE1 GLN P 118     177.280 244.810 412.530  0.00  0.03      P-01  
ATOM    888  NE2 GLN P 118     179.520 245.060 412.740  0.00  0.00      P-01  
ATOM    889  C   GLN P 118     181.020 243.370 409.600  0.00  0.00      P-01  
ATOM    890  O   GLN P 118     181.240 242.430 408.830  0.00  0.00      P-01  
ATOM    891  N   GLU P 119     181.890 243.820 410.520  0.00  0.00      P-01  
ATOM    892  CA  GLU P 119     183.090 243.030 410.760  0.00  0.00      P-01  
ATOM    893  CB  GLU P 119     184.330 243.960 410.920  0.00  0.03      P-01  
ATOM    894  CG  GLU P 119     184.850 244.550 409.600  0.00  0.09      P-01  
ATOM    895  CD  GLU P 119     185.990 245.530 409.900  0.00  0.38      P-01  
ATOM    896  OE1 GLU P 119     186.600 245.630 410.950  0.00  0.78      P-01  
ATOM    897  OE2 GLU P 119     186.380 246.210 408.780  0.00  0.66      P-01  
ATOM    898  C   GLU P 119     182.990 242.110 411.970  0.00  0.00      P-01  
ATOM    899  O   GLU P 119     182.240 242.320 412.920  0.00  0.02      P-01  
ATOM    900  N   PHE P 120     183.770 241.010 411.970  0.00  0.00      P-01  
ATOM    901  CA  PHE P 120     183.870 240.010 413.020  0.00  0.00      P-01  
ATOM    902  CB  PHE P 120     183.470 238.570 412.590  0.00  0.00      P-01  
ATOM    903  CG  PHE P 120     181.980 238.750 412.440  0.00  0.00      P-01  
ATOM    904  CD1 PHE P 120     181.410 239.200 411.240  0.00  0.00      P-01  
ATOM    905  CE1 PHE P 120     180.030 239.480 411.190  0.00  0.00      P-01  
ATOM    906  CZ  PHE P 120     179.230 239.380 412.340  0.00  0.00      P-01  
ATOM    907  CD2 PHE P 120     181.200 238.650 413.590  0.00  0.00      P-01  
ATOM    908  CE2 PHE P 120     179.840 238.960 413.530  0.00  0.00      P-01  
ATOM    909  C   PHE P 120     185.360 239.940 413.340  0.00  0.00      P-01  
ATOM    910  O   PHE P 120     186.210 239.820 412.460  0.00  0.00      P-01  
ATOM    911  N   THR P 121     185.650 240.020 414.650  0.00  0.01      P-01  
ATOM    912  CA  THR P 121     187.030 239.880 415.090  0.00  0.01      P-01  
ATOM    913  CB  THR P 121     187.580 240.730 416.240  0.00  0.30      P-01  
ATOM    914  OG1 THR P 121     187.220 242.090 416.000  0.00  0.87      P-01  
ATOM    915  CG2 THR P 121     189.100 240.610 416.390  0.00  0.20      P-01  
ATOM    916  C   THR P 121     187.140 238.420 415.500  0.00  0.00      P-01  
ATOM    917  O   THR P 121     186.700 238.000 416.570  0.00  0.01      P-01  
ATOM    918  N   LEU P 122     187.710 237.610 414.580  0.00  0.00      P-01  
ATOM    919  CA  LEU P 122     187.850 236.170 414.700  0.00  0.00      P-01  
ATOM    920  CB  LEU P 122     188.350 235.560 413.360  0.00  0.00      P-01  
ATOM    921  CG  LEU P 122     187.240 235.630 412.270  0.00  0.00      P-01  
ATOM    922  CD1 LEU P 122     187.890 235.090 410.980  0.00  0.00      P-01  
ATOM    923  CD2 LEU P 122     185.910 234.940 412.620  0.00  0.00      P-01  
ATOM    924  C   LEU P 122     188.780 235.770 415.840  0.00  0.00      P-01  
ATOM    925  O   LEU P 122     188.480 234.810 416.540  0.00  0.00      P-01  
ATOM    926  N   LEU P 123     189.940 236.420 416.060  0.00  0.00      P-01  
ATOM    927  CA  LEU P 123     190.900 236.000 417.070  0.00  0.00      P-01  
ATOM    928  CB  LEU P 123     192.140 236.940 417.000  0.00  0.00      P-01  
ATOM    929  CG  LEU P 123     193.420 236.370 417.690  0.00  0.01      P-01  
ATOM    930  CD1 LEU P 123     194.120 235.490 416.640  0.00  0.04      P-01  
ATOM    931  CD2 LEU P 123     194.300 237.610 417.940  0.00  0.58      P-01  
ATOM    932  C   LEU P 123     190.480 235.870 418.530  0.00  0.00      P-01  
ATOM    933  O   LEU P 123     190.340 236.900 419.190  0.00  0.00      P-01  
ATOM    934  N   GLY P 124     190.350 234.630 419.030  0.00  0.00      P-01  
ATOM    935  CA  GLY P 124     189.980 234.440 420.430  0.00  0.00      P-01  
ATOM    936  C   GLY P 124     188.510 234.230 420.660  0.00  0.04      P-01  
ATOM    937  O   GLY P 124     188.090 234.280 421.820  0.00  0.72      P-01  
ATOM    938  N   ASN P 125     187.710 234.050 419.590  0.00  0.00      P-01  
ATOM    939  CA  ASN P 125     186.290 233.740 419.670  0.00  0.00      P-01  
ATOM    940  CB  ASN P 125     185.520 235.000 419.200  0.00  0.00      P-01  
ATOM    941  CG  ASN P 125     185.930 236.250 419.970  0.00  0.11      P-01  
ATOM    942  OD1 ASN P 125     185.490 236.250 421.130  0.00  0.53      P-01  
ATOM    943  ND2 ASN P 125     186.580 237.270 419.370  0.00  0.16      P-01  
ATOM    944  C   ASN P 125     185.880 232.490 418.890  0.00  0.00      P-01  
ATOM    945  O   ASN P 125     186.590 231.790 418.170  0.00  0.00      P-01  
ATOM    946  N   GLU P 126     184.570 232.180 419.040  0.00  0.00      P-01  
ATOM    947  CA  GLU P 126     183.950 231.000 418.450  0.00  0.00      P-01  
ATOM    948  CB  GLU P 126     183.430 230.160 419.650  0.00  0.00      P-01  
ATOM    949  CG  GLU P 126     182.730 228.850 419.240  0.00  0.00      P-01  
ATOM    950  CD  GLU P 126     182.120 228.080 420.400  0.00  0.00      P-01  
ATOM    951  OE1 GLU P 126     182.690 227.050 420.840  0.00  0.01      P-01  
ATOM    952  OE2 GLU P 126     181.120 228.580 420.980  0.00  0.00      P-01  
ATOM    953  C   GLU P 126     182.830 231.430 417.510  0.00  0.00      P-01  
ATOM    954  O   GLU P 126     182.060 232.330 417.840  0.00  0.00      P-01  
ATOM    955  N   PHE P 127     182.770 230.800 416.320  0.00  0.00      P-01  
ATOM    956  CA  PHE P 127     181.780 230.990 415.270  0.00  0.00      P-01  
ATOM    957  CB  PHE P 127     182.490 231.310 413.930  0.00  0.00      P-01  
ATOM    958  CG  PHE P 127     181.560 231.900 412.890  0.00  0.00      P-01  
ATOM    959  CD1 PHE P 127     180.950 233.140 413.140  0.00  0.00      P-01  
ATOM    960  CE1 PHE P 127     180.030 233.680 412.230  0.00  0.00      P-01  
ATOM    961  CZ  PHE P 127     179.730 232.970 411.050  0.00  0.00      P-01  
ATOM    962  CD2 PHE P 127     181.270 231.210 411.700  0.00  0.00      P-01  
ATOM    963  CE2 PHE P 127     180.400 231.770 410.760  0.00  0.00      P-01  
ATOM    964  C   PHE P 127     181.000 229.690 415.140  0.00  0.00      P-01  
ATOM    965  O   PHE P 127     181.590 228.610 415.150  0.00  0.00      P-01  
ATOM    966  N   SER P 128     179.660 229.750 414.990  0.00  0.00      P-01  
ATOM    967  CA  SER P 128     178.870 228.540 414.780  0.00  0.00      P-01  
ATOM    968  CB  SER P 128     178.060 228.040 416.000  0.00  0.00      P-01  
ATOM    969  OG  SER P 128     177.590 226.700 415.820  0.00  0.00      P-01  
ATOM    970  C   SER P 128     177.770 228.880 413.780  0.00  0.00      P-01  
ATOM    971  O   SER P 128     177.220 229.980 413.870  0.00  0.00      P-01  
ATOM    972  N   PHE P 129     177.410 227.930 412.910  0.00  0.00      P-01  
ATOM    973  CA  PHE P 129     176.270 228.130 412.020  0.00  0.00      P-01  
ATOM    974  CB  PHE P 129     176.480 228.940 410.710  0.00  0.00      P-01  
ATOM    975  CG  PHE P 129     177.600 228.300 409.940  0.00  0.00      P-01  
ATOM    976  CD1 PHE P 129     178.880 228.770 410.280  0.00  0.00      P-01  
ATOM    977  CE1 PHE P 129     180.020 228.170 409.710  0.00  0.00      P-01  
ATOM    978  CZ  PHE P 129     179.880 227.130 408.770  0.00  0.00      P-01  
ATOM    979  CD2 PHE P 129     177.460 227.260 409.020  0.00  0.00      P-01  
ATOM    980  CE2 PHE P 129     178.600 226.670 408.450  0.00  0.00      P-01  
ATOM    981  C   PHE P 129     175.730 226.730 411.740  0.00  0.00      P-01  
ATOM    982  O   PHE P 129     176.470 225.800 412.060  0.00  0.00      P-01  
ATOM    983  N   ASP P 130     174.450 226.610 411.330  0.00  0.00      P-01  
ATOM    984  CA  ASP P 130     173.840 225.360 410.910  0.00  0.00      P-01  
ATOM    985  CB  ASP P 130     172.490 225.050 411.620  0.00  0.00      P-01  
ATOM    986  CG  ASP P 130     172.550 224.870 413.130  0.00  0.00      P-01  
ATOM    987  OD1 ASP P 130     171.460 224.660 413.720  0.00  0.00      P-01  
ATOM    988  OD2 ASP P 130     173.620 225.040 413.770  0.00  0.00      P-01  
ATOM    989  C   ASP P 130     173.550 225.350 409.410  0.00  0.00      P-01  
ATOM    990  O   ASP P 130     172.940 226.240 408.840  0.00  0.00      P-01  
ATOM    991  N   VAL P 131     174.040 224.250 408.800  0.00  0.00      P-01  
ATOM    992  CA  VAL P 131     174.150 224.240 407.350  0.00  0.00      P-01  
ATOM    993  CB  VAL P 131     175.590 224.260 406.830  0.00  0.00      P-01  
ATOM    994  CG1 VAL P 131     176.430 223.020 407.190  0.00  0.00      P-01  
ATOM    995  CG2 VAL P 131     175.510 224.560 405.320  0.00  0.00      P-01  
ATOM    996  C   VAL P 131     173.480 222.950 406.910  0.00  0.00      P-01  
ATOM    997  O   VAL P 131     173.450 221.930 407.610  0.00  0.00      P-01  
ATOM    998  N   ASP P 132     172.900 222.940 405.690  0.00  0.00      P-01  
ATOM    999  CA  ASP P 132     172.500 221.690 405.050  0.00  0.00      P-01  
ATOM   1000  CB  ASP P 132     171.000 221.890 404.710  0.00  0.00      P-01  
ATOM   1001  CG  ASP P 132     170.170 221.990 405.980  0.00  0.00      P-01  
ATOM   1002  OD1 ASP P 132     169.850 220.930 406.590  0.00  0.00      P-01  
ATOM   1003  OD2 ASP P 132     169.660 223.110 406.240  0.00  0.00      P-01  
ATOM   1004  C   ASP P 132     173.390 221.540 403.820  0.00  0.00      P-01  
ATOM   1005  O   ASP P 132     173.450 222.470 403.020  0.00  0.00      P-01  
ATOM   1006  N   VAL P 133     174.120 220.410 403.720  0.00  0.00      P-01  
ATOM   1007  CA  VAL P 133     175.130 220.110 402.720  0.00  0.00      P-01  
ATOM   1008  CB  VAL P 133     176.420 219.660 403.410  0.00  0.00      P-01  
ATOM   1009  CG1 VAL P 133     177.370 220.870 403.510  0.00  0.00      P-01  
ATOM   1010  CG2 VAL P 133     176.270 218.990 404.790  0.00  0.00      P-01  
ATOM   1011  C   VAL P 133     174.660 219.020 401.760  0.00  0.00      P-01  
ATOM   1012  O   VAL P 133     175.480 218.560 400.970  0.00  0.00      P-01  
ATOM   1013  N   SER P 134     173.430 218.510 401.960  0.00  0.00      P-01  
ATOM   1014  CA  SER P 134     172.920 217.340 401.270  0.00  0.00      P-01  
ATOM   1015  CB  SER P 134     171.610 216.940 402.010  0.00  0.00      P-01  
ATOM   1016  OG  SER P 134     170.730 218.040 402.220  0.00  0.00      P-01  
ATOM   1017  C   SER P 134     172.660 217.660 399.810  0.00  0.00      P-01  
ATOM   1018  O   SER P 134     172.560 216.700 399.040  0.00  0.00      P-01  
ATOM   1019  N   GLN P 135     172.350 218.910 399.420  0.00  0.00      P-01  
ATOM   1020  CA  GLN P 135     172.000 219.280 398.050  0.00  0.00      P-01  
ATOM   1021  CB  GLN P 135     170.750 220.220 398.010  0.00  0.00      P-01  
ATOM   1022  CG  GLN P 135     169.400 219.690 398.530  0.00  0.00      P-01  
ATOM   1023  CD  GLN P 135     168.820 218.590 397.650  0.00  0.00      P-01  
ATOM   1024  OE1 GLN P 135     169.090 217.400 397.860  0.00  0.00      P-01  
ATOM   1025  NE2 GLN P 135     168.000 218.960 396.640  0.00  0.00      P-01  
ATOM   1026  C   GLN P 135     173.150 219.720 397.160  0.00  0.00      P-01  
ATOM   1027  O   GLN P 135     172.880 220.230 396.070  0.00  0.00      P-01  
ATOM   1028  N   LEU P 136     174.440 219.570 397.530  0.00  0.00      P-01  
ATOM   1029  CA  LEU P 136     175.480 220.020 396.620  0.00  0.00      P-01  
ATOM   1030  CB  LEU P 136     176.500 220.790 397.510  0.00  0.00      P-01  
ATOM   1031  CG  LEU P 136     175.880 222.000 398.270  0.00  0.00      P-01  
ATOM   1032  CD1 LEU P 136     176.940 222.750 399.100  0.00  0.00      P-01  
ATOM   1033  CD2 LEU P 136     175.250 223.000 397.280  0.00  0.00      P-01  
ATOM   1034  C   LEU P 136     176.170 218.840 395.950  0.00  0.00      P-01  
ATOM   1035  O   LEU P 136     176.930 218.190 396.660  0.00  0.00      P-01  
ATOM   1036  N   PRO P 137     176.000 218.440 394.680  0.00  0.00      P-01  
ATOM   1037  CD  PRO P 137     174.800 218.750 393.900  0.00  0.00      P-01  
ATOM   1038  CA  PRO P 137     176.760 217.350 394.060  0.00  0.00      P-01  
ATOM   1039  CB  PRO P 137     176.200 217.170 392.640  0.00  0.00      P-01  
ATOM   1040  CG  PRO P 137     174.800 217.790 392.710  0.00  0.00      P-01  
ATOM   1041  C   PRO P 137     178.230 217.730 393.990  0.00  0.00      P-01  
ATOM   1042  O   PRO P 137     178.680 218.820 394.370  0.00  0.00      P-01  
ATOM   1043  N   CYS P 138     179.080 216.790 393.520  0.00  0.00      P-01  
ATOM   1044  CA  CYS P 138     180.460 217.140 393.250  0.00  0.00      P-01  
ATOM   1045  CB  CYS P 138     181.200 215.840 392.820  0.00  0.00      P-01  
ATOM   1046  SG  CYS P 138     182.930 215.960 392.270  0.00  0.00      P-01  
ATOM   1047  C   CYS P 138     180.740 218.290 392.280  0.00  0.00      P-01  
ATOM   1048  O   CYS P 138     180.060 218.490 391.270  0.00  0.00      P-01  
ATOM   1049  N   GLY P 139     181.740 219.130 392.610  0.00  0.00      P-01  
ATOM   1050  CA  GLY P 139     182.220 220.280 391.840  0.00  0.00      P-01  
ATOM   1051  C   GLY P 139     181.570 221.590 392.200  0.00  0.00      P-01  
ATOM   1052  O   GLY P 139     182.020 222.640 391.720  0.00  0.00      P-01  
ATOM   1053  N   LEU P 140     180.480 221.610 392.990  0.00  0.00      P-01  
ATOM   1054  CA  LEU P 140     179.820 222.830 393.420  0.00  0.00      P-01  
ATOM   1055  CB  LEU P 140     178.280 222.680 393.220  0.00  0.00      P-01  
ATOM   1056  CG  LEU P 140     177.330 223.820 393.680  0.00  0.00      P-01  
ATOM   1057  CD1 LEU P 140     177.700 225.130 392.970  0.00  0.00      P-01  
ATOM   1058  CD2 LEU P 140     175.890 223.430 393.310  0.00  0.00      P-01  
ATOM   1059  C   LEU P 140     180.120 223.150 394.880  0.00  0.00      P-01  
ATOM   1060  O   LEU P 140     180.220 222.330 395.800  0.00  0.00      P-01  
ATOM   1061  N   ASN P 141     180.460 224.410 395.200  0.00  0.00      P-01  
ATOM   1062  CA  ASN P 141     181.020 224.750 396.500  0.00  0.00      P-01  
ATOM   1063  CB  ASN P 141     182.440 225.360 396.320  0.00  0.00      P-01  
ATOM   1064  CG  ASN P 141     183.050 225.600 397.690  0.00  0.00      P-01  
ATOM   1065  OD1 ASN P 141     182.490 225.100 398.660  0.00  0.00      P-01  
ATOM   1066  ND2 ASN P 141     184.110 226.450 397.750  0.00  0.00      P-01  
ATOM   1067  C   ASN P 141     180.070 225.760 397.130  0.00  0.00      P-01  
ATOM   1068  O   ASN P 141     179.940 226.840 396.550  0.00  0.00      P-01  
ATOM   1069  N   GLY P 142     179.490 225.390 398.290  0.00  0.00      P-01  
ATOM   1070  CA  GLY P 142     178.750 226.340 399.110  0.00  0.00      P-01  
ATOM   1071  C   GLY P 142     179.650 226.700 400.260  0.00  0.00      P-01  
ATOM   1072  O   GLY P 142     179.860 225.910 401.180  0.00  0.00      P-01  
ATOM   1073  N   ALA P 143     180.150 227.960 400.210  0.00  0.00      P-01  
ATOM   1074  CA  ALA P 143     181.150 228.480 401.120  0.00  0.00      P-01  
ATOM   1075  CB  ALA P 143     182.350 229.000 400.310  0.00  0.00      P-01  
ATOM   1076  C   ALA P 143     180.720 229.600 402.060  0.00  0.00      P-01  
ATOM   1077  O   ALA P 143     180.010 230.540 401.690  0.00  0.00      P-01  
ATOM   1078  N   LEU P 144     181.330 229.600 403.270  0.00  0.00      P-01  
ATOM   1079  CA  LEU P 144     181.200 230.660 404.250  0.00  0.00      P-01  
ATOM   1080  CB  LEU P 144     180.380 230.200 405.480  0.00  0.00      P-01  
ATOM   1081  CG  LEU P 144     179.620 231.360 406.180  0.00  0.00      P-01  
ATOM   1082  CD1 LEU P 144     178.590 230.890 407.220  0.00  0.00      P-01  
ATOM   1083  CD2 LEU P 144     180.630 232.330 406.820  0.00  0.00      P-01  
ATOM   1084  C   LEU P 144     182.620 230.960 404.710  0.00  0.00      P-01  
ATOM   1085  O   LEU P 144     183.320 230.030 405.090  0.00  0.00      P-01  
ATOM   1086  N   TYR P 145     183.020 232.250 404.590  0.00  0.00      P-01  
ATOM   1087  CA  TYR P 145     184.380 232.720 404.770  0.00  0.00      P-01  
ATOM   1088  CB  TYR P 145     185.310 232.410 403.560  0.00  0.00      P-01  
ATOM   1089  CG  TYR P 145     184.850 232.960 402.240  0.00  0.00      P-01  
ATOM   1090  CD1 TYR P 145     183.910 232.340 401.400  0.00  0.00      P-01  
ATOM   1091  CE1 TYR P 145     183.740 232.770 400.080  0.00  0.00      P-01  
ATOM   1092  CZ  TYR P 145     184.430 233.880 399.570  0.00  0.00      P-01  
ATOM   1093  OH  TYR P 145     184.220 234.220 398.220  0.00  0.00      P-01  
ATOM   1094  CD2 TYR P 145     185.530 234.080 401.740  0.00  0.00      P-01  
ATOM   1095  CE2 TYR P 145     185.310 234.540 400.430  0.00  0.00      P-01  
ATOM   1096  C   TYR P 145     184.440 234.140 405.300  0.00  0.00      P-01  
ATOM   1097  O   TYR P 145     183.400 234.730 405.570  0.00  0.00      P-01  
ATOM   1098  N   PHE P 146     185.640 234.730 405.520  0.00  0.00      P-01  
ATOM   1099  CA  PHE P 146     185.750 236.130 405.910  0.00  0.00      P-01  
ATOM   1100  CB  PHE P 146     185.830 236.430 407.430  0.00  0.00      P-01  
ATOM   1101  CG  PHE P 146     184.760 235.710 408.220  0.00  0.00      P-01  
ATOM   1102  CD1 PHE P 146     183.890 236.490 408.990  0.00  0.00      P-01  
ATOM   1103  CE1 PHE P 146     183.030 235.880 409.920  0.00  0.00      P-01  
ATOM   1104  CZ  PHE P 146     182.970 234.490 410.040  0.00  0.00      P-01  
ATOM   1105  CD2 PHE P 146     184.780 234.320 408.360  0.00  0.00      P-01  
ATOM   1106  CE2 PHE P 146     183.850 233.740 409.240  0.00  0.00      P-01  
ATOM   1107  C   PHE P 146     186.990 236.710 405.240  0.00  0.00      P-01  
ATOM   1108  O   PHE P 146     188.050 236.100 405.140  0.00  0.00      P-01  
ATOM   1109  N   VAL P 147     186.820 237.960 404.760  0.00  0.00      P-01  
ATOM   1110  CA  VAL P 147     187.740 238.650 403.880  0.00  0.00      P-01  
ATOM   1111  CB  VAL P 147     187.110 238.840 402.490  0.00  0.00      P-01  
ATOM   1112  CG1 VAL P 147     185.890 239.770 402.550  0.00  0.00      P-01  
ATOM   1113  CG2 VAL P 147     188.220 239.290 401.520  0.00  0.00      P-01  
ATOM   1114  C   VAL P 147     188.220 239.930 404.550  0.00  0.00      P-01  
ATOM   1115  O   VAL P 147     187.460 240.680 405.170  0.00  0.00      P-01  
ATOM   1116  N   SER P 148     189.490 240.310 404.330  0.00  0.00      P-01  
ATOM   1117  CA  SER P 148     190.000 241.560 404.870  0.00  0.00      P-01  
ATOM   1118  CB  SER P 148     191.530 241.540 405.150  0.00  0.00      P-01  
ATOM   1119  OG  SER P 148     191.750 240.430 406.030  0.00  0.00      P-01  
ATOM   1120  C   SER P 148     189.800 242.770 403.970  0.00  0.00      P-01  
ATOM   1121  O   SER P 148     190.720 243.550 403.760  0.00  0.00      P-01  
ATOM   1122  N   MET P 149     188.590 242.920 403.400  0.00  0.00      P-01  
ATOM   1123  CA  MET P 149     188.290 244.080 402.580  0.00  0.00      P-01  
ATOM   1124  CB  MET P 149     187.400 243.670 401.380  0.00  0.00      P-01  
ATOM   1125  CG  MET P 149     185.900 243.430 401.670  0.00  0.00      P-01  
ATOM   1126  SD  MET P 149     184.870 242.840 400.290  0.00  0.00      P-01  
ATOM   1127  CE  MET P 149     183.460 242.270 401.290  0.00  0.00      P-01  
ATOM   1128  C   MET P 149     187.880 245.310 403.390  0.00  0.00      P-01  
ATOM   1129  O   MET P 149     187.600 245.260 404.580  0.00  0.00      P-01  
ATOM   1130  N   ASP P 150     187.860 246.490 402.740  0.00  0.00      P-01  
ATOM   1131  CA  ASP P 150     187.500 247.730 403.410  0.00  0.00      P-01  
ATOM   1132  CB  ASP P 150     187.750 248.840 402.360  0.00  0.00      P-01  
ATOM   1133  CG  ASP P 150     189.220 249.240 402.370  0.00  0.00      P-01  
ATOM   1134  OD1 ASP P 150     189.630 249.900 403.360  0.00  0.00      P-01  
ATOM   1135  OD2 ASP P 150     190.020 248.810 401.510  0.00  0.01      P-01  
ATOM   1136  C   ASP P 150     186.060 247.800 403.880  0.00  0.00      P-01  
ATOM   1137  O   ASP P 150     185.130 247.180 403.350  0.00  0.00      P-01  
ATOM   1138  N   ALA P 151     185.840 248.500 405.010  0.00  0.00      P-01  
ATOM   1139  CA  ALA P 151     184.520 248.630 405.620  0.00  0.00      P-01  
ATOM   1140  CB  ALA P 151     184.650 249.280 407.010  0.00  0.01      P-01  
ATOM   1141  C   ALA P 151     183.510 249.390 404.780  0.00  0.00      P-01  
ATOM   1142  O   ALA P 151     182.320 249.080 404.740  0.00  0.00      P-01  
ATOM   1143  N   ASP P 152     183.970 250.390 404.000  0.00  0.00      P-01  
ATOM   1144  CA  ASP P 152     183.090 251.230 403.200  0.00  0.00      P-01  
ATOM   1145  CB  ASP P 152     183.500 252.730 403.280  0.00  0.01      P-01  
ATOM   1146  CG  ASP P 152     184.990 252.920 403.020  0.00  0.73      P-01  
ATOM   1147  OD1 ASP P 152     185.780 252.040 402.590  0.00  3.08      P-01  
ATOM   1148  OD2 ASP P 152     185.460 254.010 403.440  0.00  1.49      P-01  
ATOM   1149  C   ASP P 152     183.110 250.720 401.760  0.00  0.00      P-01  
ATOM   1150  O   ASP P 152     182.530 251.360 400.880  0.00  0.00      P-01  
ATOM   1151  N   GLY P 153     183.850 249.640 401.440  0.00  0.00      P-01  
ATOM   1152  CA  GLY P 153     184.060 249.280 400.040  0.00  0.00      P-01  
ATOM   1153  C   GLY P 153     185.060 250.160 399.330  0.00  0.00      P-01  
ATOM   1154  O   GLY P 153     185.200 250.120 398.110  0.00  0.00      P-01  
ATOM   1155  N   GLY P 154     185.810 251.100 399.930  0.00  0.00      P-01  
ATOM   1156  CA  GLY P 154     186.800 251.960 399.270  0.00  0.00      P-01  
ATOM   1157  C   GLY P 154     186.470 253.420 399.170  0.00  0.00      P-01  
ATOM   1158  O   GLY P 154     187.110 254.140 398.390  0.00  0.00      P-01  
ATOM   1159  N   VAL P 155     185.390 253.910 399.820  0.00  0.00      P-01  
ATOM   1160  CA  VAL P 155     185.020 255.310 399.680  0.00  0.00      P-01  
ATOM   1161  CB  VAL P 155     183.630 255.400 400.300  0.00  0.03      P-01  
ATOM   1162  CG1 VAL P 155     183.090 256.850 400.300  0.00  0.53      P-01  
ATOM   1163  CG2 VAL P 155     182.540 254.460 399.750  0.00  0.20      P-01  
ATOM   1164  C   VAL P 155     185.980 256.270 400.370  0.00  0.04      P-01  
ATOM   1165  O   VAL P 155     186.060 257.460 400.050  0.00  0.20      P-01  
ATOM   1166  N   SER P 156     186.680 255.880 401.460  0.00  0.07      P-01  
ATOM   1167  CA  SER P 156     187.750 256.700 402.010  0.00  1.37      P-01  
ATOM   1168  CB  SER P 156     188.290 256.010 403.300  0.00  5.13      P-01  
ATOM   1169  OG  SER P 156     188.960 257.010 404.060  0.00  8.88      P-01  
ATOM   1170  C   SER P 156     188.970 256.970 401.140  0.00  2.63      P-01  
ATOM   1171  O   SER P 156     189.300 258.110 400.840  0.00  9.55      P-01  
ATOM   1172  N   LYS P 157     189.540 255.820 400.710  0.00  0.47      P-01  
ATOM   1173  CA  LYS P 157     190.680 255.760 399.820  0.00  1.55      P-01  
ATOM   1174  CB  LYS P 157     191.060 254.250 399.670  0.00  0.33      P-01  
ATOM   1175  CG  LYS P 157     191.720 253.790 400.990  0.00  0.81      P-01  
ATOM   1176  CD  LYS P 157     191.810 252.250 400.970  0.00  0.29      P-01  
ATOM   1177  CE  LYS P 157     192.060 251.620 402.360  0.00  0.63      P-01  
ATOM   1178  NZ  LYS P 157     192.210 250.170 402.130  0.00  0.47      P-01  
ATOM   1179  C   LYS P 157     190.500 256.310 398.410  0.00  0.64      P-01  
ATOM   1180  O   LYS P 157     191.380 256.960 397.840  0.00  2.85      P-01  
ATOM   1181  N   TYR P 158     189.380 255.930 397.770  0.00  0.00      P-01  
ATOM   1182  CA  TYR P 158     189.260 256.250 396.350  0.00  0.00      P-01  
ATOM   1183  CB  TYR P 158     188.890 254.960 395.550  0.00  0.00      P-01  
ATOM   1184  CG  TYR P 158     189.880 253.830 395.670  0.00  0.00      P-01  
ATOM   1185  CD1 TYR P 158     191.250 253.990 395.400  0.00  0.00      P-01  
ATOM   1186  CE1 TYR P 158     192.110 252.910 395.630  0.00  0.00      P-01  
ATOM   1187  CZ  TYR P 158     191.580 251.700 396.100  0.00  0.00      P-01  
ATOM   1188  OH  TYR P 158     192.530 250.670 396.230  0.00  0.00      P-01  
ATOM   1189  CD2 TYR P 158     189.420 252.680 396.320  0.00  0.00      P-01  
ATOM   1190  CE2 TYR P 158     190.240 251.570 396.510  0.00  0.00      P-01  
ATOM   1191  C   TYR P 158     188.080 257.180 396.100  0.00  0.00      P-01  
ATOM   1192  O   TYR P 158     186.960 256.860 396.500  0.00  0.00      P-01  
ATOM   1193  N   PRO P 159     188.220 258.300 395.380  0.00  0.01      P-01  
ATOM   1194  CD  PRO P 159     189.510 258.950 395.120  0.00  0.25      P-01  
ATOM   1195  CA  PRO P 159     187.080 259.200 395.200  0.00  0.10      P-01  
ATOM   1196  CB  PRO P 159     187.700 260.520 394.720  0.00  1.22      P-01  
ATOM   1197  CG  PRO P 159     189.140 260.430 395.250  0.00  1.28      P-01  
ATOM   1198  C   PRO P 159     186.050 258.630 394.230  0.00  0.15      P-01  
ATOM   1199  O   PRO P 159     184.940 259.160 394.220  0.00  0.53      P-01  
ATOM   1200  N   THR P 160     186.310 257.590 393.410  0.00  0.01      P-01  
ATOM   1201  CA  THR P 160     185.400 256.910 392.500  0.00  0.00      P-01  
ATOM   1202  CB  THR P 160     186.080 255.700 391.850  0.00  0.00      P-01  
ATOM   1203  OG1 THR P 160     186.870 255.020 392.820  0.00  0.00      P-01  
ATOM   1204  CG2 THR P 160     187.160 256.210 390.870  0.00  0.00      P-01  
ATOM   1205  C   THR P 160     184.170 256.340 393.200  0.00  0.00      P-01  
ATOM   1206  O   THR P 160     183.040 256.360 392.700  0.00  0.00      P-01  
ATOM   1207  N   ASN P 161     184.350 255.850 394.440  0.00  0.00      P-01  
ATOM   1208  CA  ASN P 161     183.260 255.250 395.190  0.00  0.00      P-01  
ATOM   1209  CB  ASN P 161     183.940 254.310 396.220  0.00  0.00      P-01  
ATOM   1210  CG  ASN P 161     184.540 253.110 395.500  0.00  0.00      P-01  
ATOM   1211  OD1 ASN P 161     183.870 252.480 394.670  0.00  0.00      P-01  
ATOM   1212  ND2 ASN P 161     185.790 252.770 395.860  0.00  0.00      P-01  
ATOM   1213  C   ASN P 161     182.510 256.290 396.020  0.00  0.00      P-01  
ATOM   1214  O   ASN P 161     183.220 257.110 396.600  0.00  0.02      P-01  
ATOM   1215  N   THR P 162     181.170 256.260 396.120  0.00  0.00      P-01  
ATOM   1216  CA  THR P 162     180.460 257.270 396.890  0.00  0.15      P-01  
ATOM   1217  CB  THR P 162     179.650 258.200 395.980  0.00  0.64      P-01  
ATOM   1218  OG1 THR P 162     180.270 258.590 394.750  0.00  0.66      P-01  
ATOM   1219  CG2 THR P 162     179.290 259.460 396.790  0.00  1.03      P-01  
ATOM   1220  C   THR P 162     179.390 256.640 397.770  0.00  0.11      P-01  
ATOM   1221  O   THR P 162     179.160 257.060 398.910  0.00  0.53      P-01  
ATOM   1222  N   ALA P 163     178.850 255.490 397.320  0.00  0.00      P-01  
ATOM   1223  CA  ALA P 163     177.970 254.750 398.210  0.00  0.00      P-01  
ATOM   1224  CB  ALA P 163     176.700 254.530 397.370  0.00  0.00      P-01  
ATOM   1225  C   ALA P 163     178.650 253.440 398.600  0.00  0.00      P-01  
ATOM   1226  O   ALA P 163     178.370 252.970 399.700  0.00  0.00      P-01  
ATOM   1227  N   GLY P 164     179.640 253.050 397.780  0.00  0.00      P-01  
ATOM   1228  CA  GLY P 164     180.590 251.970 398.050  0.00  0.00      P-01  
ATOM   1229  C   GLY P 164     179.950 250.640 398.340  0.00  0.00      P-01  
ATOM   1230  O   GLY P 164     179.470 249.940 397.460  0.00  0.00      P-01  
ATOM   1231  N   ALA P 165     180.000 250.170 399.610  0.00  0.00      P-01  
ATOM   1232  CA  ALA P 165     179.460 248.980 400.260  0.00  0.00      P-01  
ATOM   1233  CB  ALA P 165     179.630 248.960 401.790  0.00  0.00      P-01  
ATOM   1234  C   ALA P 165     177.970 248.770 400.000  0.00  0.00      P-01  
ATOM   1235  O   ALA P 165     177.480 247.650 399.910  0.00  0.00      P-01  
ATOM   1236  N   LYS P 166     177.170 249.850 399.860  0.00  0.00      P-01  
ATOM   1237  CA  LYS P 166     175.830 250.000 399.320  0.00  0.00      P-01  
ATOM   1238  CB  LYS P 166     175.540 251.460 398.900  0.00  0.00      P-01  
ATOM   1239  CG  LYS P 166     174.150 251.760 398.290  0.00  0.00      P-01  
ATOM   1240  CD  LYS P 166     172.950 251.570 399.240  0.00  0.01      P-01  
ATOM   1241  CE  LYS P 166     171.640 252.190 398.710  0.00  0.16      P-01  
ATOM   1242  NZ  LYS P 166     171.130 251.400 397.580  0.00  0.79      P-01  
ATOM   1243  C   LYS P 166     175.610 249.070 398.130  0.00  0.00      P-01  
ATOM   1244  O   LYS P 166     174.590 248.410 397.980  0.00  0.00      P-01  
ATOM   1245  N   TYR P 167     176.540 248.960 397.160  0.00  0.00      P-01  
ATOM   1246  CA  TYR P 167     176.350 248.240 395.910  0.00  0.00      P-01  
ATOM   1247  CB  TYR P 167     176.780 249.160 394.740  0.00  0.00      P-01  
ATOM   1248  CG  TYR P 167     175.910 250.390 394.660  0.00  0.00      P-01  
ATOM   1249  CD1 TYR P 167     176.450 251.680 394.790  0.00  0.00      P-01  
ATOM   1250  CE1 TYR P 167     175.690 252.830 394.550  0.00  0.00      P-01  
ATOM   1251  CZ  TYR P 167     174.310 252.700 394.310  0.00  0.00      P-01  
ATOM   1252  OH  TYR P 167     173.350 253.730 394.270  0.00  0.00      P-01  
ATOM   1253  CD2 TYR P 167     174.560 250.250 394.290  0.00  0.00      P-01  
ATOM   1254  CE2 TYR P 167     173.770 251.410 394.230  0.00  0.00      P-01  
ATOM   1255  C   TYR P 167     177.160 246.950 396.030  0.00  0.00      P-01  
ATOM   1256  O   TYR P 167     177.130 246.130 395.110  0.00  0.00      P-01  
ATOM   1257  N   GLY P 168     177.850 246.620 397.130  0.00  0.00      P-01  
ATOM   1258  CA  GLY P 168     178.530 245.340 397.310  0.00  0.00      P-01  
ATOM   1259  C   GLY P 168     179.940 245.500 396.800  0.00  0.00      P-01  
ATOM   1260  O   GLY P 168     180.610 244.540 396.440  0.00  0.00      P-01  
ATOM   1261  N   THR P 169     180.480 246.740 396.760  0.00  0.00      P-01  
ATOM   1262  CA  THR P 169     181.790 247.120 396.260  0.00  0.00      P-01  
ATOM   1263  CB  THR P 169     181.860 248.570 395.770  0.00  0.00      P-01  
ATOM   1264  OG1 THR P 169     180.750 248.770 394.910  0.00  0.00      P-01  
ATOM   1265  CG2 THR P 169     183.090 248.910 394.900  0.00  0.00      P-01  
ATOM   1266  C   THR P 169     182.970 246.770 397.170  0.00  0.00      P-01  
ATOM   1267  O   THR P 169     182.940 246.990 398.370  0.00  0.00      P-01  
ATOM   1268  N   GLY P 170     184.060 246.200 396.610  0.00  0.00      P-01  
ATOM   1269  CA  GLY P 170     185.340 246.080 397.300  0.00  0.00      P-01  
ATOM   1270  C   GLY P 170     186.100 244.780 397.210  0.00  0.00      P-01  
ATOM   1271  O   GLY P 170     187.230 244.690 397.680  0.00  0.00      P-01  
ATOM   1272  N   TYR P 171     185.490 243.760 396.580  0.00  0.00      P-01  
ATOM   1273  CA  TYR P 171     185.910 242.370 396.620  0.00  0.00      P-01  
ATOM   1274  CB  TYR P 171     185.040 241.300 395.900  0.00  0.00      P-01  
ATOM   1275  CG  TYR P 171     185.390 239.910 396.350  0.00  0.00      P-01  
ATOM   1276  CD1 TYR P 171     184.890 239.500 397.600  0.00  0.00      P-01  
ATOM   1277  CE1 TYR P 171     185.050 238.180 398.030  0.00  0.00      P-01  
ATOM   1278  CZ  TYR P 171     185.750 237.290 397.200  0.00  0.00      P-01  
ATOM   1279  OH  TYR P 171     186.040 236.030 397.740  0.00  0.00      P-01  
ATOM   1280  CD2 TYR P 171     186.020 239.010 395.480  0.00  0.00      P-01  
ATOM   1281  CE2 TYR P 171     186.270 237.720 395.960  0.00  0.00      P-01  
ATOM   1282  C   TYR P 171     187.340 242.100 396.200  0.00  0.00      P-01  
ATOM   1283  O   TYR P 171     187.910 242.620 395.240  0.00  0.00      P-01  
ATOM   1284  N   CYS P 172     187.990 241.220 397.000  0.00  0.00      P-01  
ATOM   1285  CA  CYS P 172     189.390 240.890 396.800  0.00  0.00      P-01  
ATOM   1286  CB  CYS P 172     190.340 241.980 397.370  0.00  0.00      P-01  
ATOM   1287  SG  CYS P 172     190.210 242.340 399.150  0.00  0.00      P-01  
ATOM   1288  C   CYS P 172     189.510 239.540 397.480  0.00  0.00      P-01  
ATOM   1289  O   CYS P 172     188.670 239.170 398.300  0.00  0.00      P-01  
ATOM   1290  N   ASP P 173     190.650 238.850 397.260  0.00  0.00      P-01  
ATOM   1291  CA  ASP P 173     190.740 237.480 397.740  0.00  0.00      P-01  
ATOM   1292  CB  ASP P 173     189.910 236.690 396.690  0.00  0.00      P-01  
ATOM   1293  CG  ASP P 173     189.740 235.230 397.110  0.00  0.00      P-01  
ATOM   1294  OD1 ASP P 173     188.620 234.930 397.600  0.00  0.00      P-01  
ATOM   1295  OD2 ASP P 173     190.610 234.380 396.790  0.00  0.00      P-01  
ATOM   1296  C   ASP P 173     192.200 237.070 397.720  0.00  0.00      P-01  
ATOM   1297  O   ASP P 173     193.080 237.900 397.450  0.00  0.00      P-01  
ATOM   1298  N   SER P 174     192.520 235.830 398.130  0.00  0.00      P-01  
ATOM   1299  CA  SER P 174     193.900 235.390 398.150  0.00  0.00      P-01  
ATOM   1300  CB  SER P 174     194.280 234.550 399.400  0.00  0.00      P-01  
ATOM   1301  OG  SER P 174     193.900 235.220 400.610  0.00  0.00      P-01  
ATOM   1302  C   SER P 174     194.320 234.500 396.990  0.00  0.00      P-01  
ATOM   1303  O   SER P 174     195.510 234.240 396.800  0.00  0.00      P-01  
ATOM   1304  N   GLN P 175     193.330 234.060 396.190  0.00  0.00      P-01  
ATOM   1305  CA  GLN P 175     193.570 233.390 394.930  0.00  0.00      P-01  
ATOM   1306  CB  GLN P 175     192.350 232.470 394.640  0.00  0.00      P-01  
ATOM   1307  CG  GLN P 175     192.520 231.440 393.510  0.00  0.00      P-01  
ATOM   1308  CD  GLN P 175     193.650 230.500 393.900  0.00  0.00      P-01  
ATOM   1309  OE1 GLN P 175     194.700 230.580 393.250  0.00  0.00      P-01  
ATOM   1310  NE2 GLN P 175     193.400 229.540 394.820  0.00  0.00      P-01  
ATOM   1311  C   GLN P 175     193.730 234.470 393.870  0.00  0.00      P-01  
ATOM   1312  O   GLN P 175     194.050 234.180 392.720  0.00  0.00      P-01  
ATOM   1313  N   CYS P 176     193.460 235.740 394.240  0.00  0.00      P-01  
ATOM   1314  CA  CYS P 176     193.660 236.920 393.420  0.00  0.00      P-01  
ATOM   1315  CB  CYS P 176     195.150 237.350 393.370  0.00  0.00      P-01  
ATOM   1316  SG  CYS P 176     195.830 237.760 395.010  0.00  0.00      P-01  
ATOM   1317  C   CYS P 176     193.040 236.870 392.030  0.00  0.00      P-01  
ATOM   1318  O   CYS P 176     193.640 237.290 391.040  0.00  0.00      P-01  
ATOM   1319  N   PRO P 177     191.760 236.500 391.890  0.00  0.00      P-01  
ATOM   1320  CD  PRO P 177     190.840 236.160 392.980  0.00  0.00      P-01  
ATOM   1321  CA  PRO P 177     190.950 236.550 390.670  0.00  0.00      P-01  
ATOM   1322  CB  PRO P 177     189.470 236.400 391.030  0.00  0.00      P-01  
ATOM   1323  CG  PRO P 177     189.410 236.520 392.550  0.00  0.00      P-01  
ATOM   1324  C   PRO P 177     191.150 237.740 389.730  0.00  0.00      P-01  
ATOM   1325  O   PRO P 177     191.160 238.900 390.130  0.00  0.00      P-01  
ATOM   1326  N   ARG P 178     191.210 237.420 388.420  0.00  0.00      P-01  
ATOM   1327  CA  ARG P 178     191.150 238.420 387.370  0.00  0.00      P-01  
ATOM   1328  CB  ARG P 178     192.290 238.200 386.330  0.00  0.00      P-01  
ATOM   1329  CG  ARG P 178     193.680 238.570 386.890  0.00  0.00      P-01  
ATOM   1330  CD  ARG P 178     194.890 237.680 386.510  0.00  0.00      P-01  
ATOM   1331  NE  ARG P 178     195.040 237.910 385.040  0.00  0.00      P-01  
ATOM   1332  CZ  ARG P 178     196.020 237.290 384.380  0.00  0.00      P-01  
ATOM   1333  NH1 ARG P 178     196.890 236.460 384.940  0.00  0.00      P-01  
ATOM   1334  NH2 ARG P 178     196.090 237.430 383.050  0.00  0.00      P-01  
ATOM   1335  C   ARG P 178     189.780 238.470 386.700  0.00  0.00      P-01  
ATOM   1336  O   ARG P 178     189.640 239.200 385.720  0.00  0.00      P-01  
ATOM   1337  N   ASP P 179     188.790 237.730 387.230  0.00  0.00      P-01  
ATOM   1338  CA  ASP P 179     187.420 237.860 386.770  0.00  0.00      P-01  
ATOM   1339  CB  ASP P 179     186.580 236.550 386.830  0.00  0.00      P-01  
ATOM   1340  CG  ASP P 179     186.350 236.040 388.250  0.00  0.00      P-01  
ATOM   1341  OD1 ASP P 179     185.360 236.460 388.900  0.00  0.00      P-01  
ATOM   1342  OD2 ASP P 179     187.110 235.100 388.630  0.00  0.00      P-01  
ATOM   1343  C   ASP P 179     186.650 239.000 387.430  0.00  0.00      P-01  
ATOM   1344  O   ASP P 179     185.550 239.280 386.960  0.00  0.00      P-01  
ATOM   1345  N   LEU P 180     187.210 239.640 388.470  0.00  0.00      P-01  
ATOM   1346  CA  LEU P 180     186.560 240.770 389.130  0.00  0.00      P-01  
ATOM   1347  CB  LEU P 180     187.550 241.300 390.200  0.00  0.00      P-01  
ATOM   1348  CG  LEU P 180     187.940 240.280 391.310  0.00  0.00      P-01  
ATOM   1349  CD1 LEU P 180     188.740 240.960 392.440  0.00  0.00      P-01  
ATOM   1350  CD2 LEU P 180     186.720 239.510 391.850  0.00  0.00      P-01  
ATOM   1351  C   LEU P 180     186.390 241.860 388.080  0.00  0.00      P-01  
ATOM   1352  O   LEU P 180     187.350 242.240 387.410  0.00  0.00      P-01  
ATOM   1353  N   LYS P 181     185.190 242.430 387.880  0.00  0.00      P-01  
ATOM   1354  CA  LYS P 181     184.890 243.320 386.760  0.00  0.00      P-01  
ATOM   1355  CB  LYS P 181     183.430 243.110 386.260  0.00  0.00      P-01  
ATOM   1356  CG  LYS P 181     183.150 241.650 385.820  0.00  0.00      P-01  
ATOM   1357  CD  LYS P 181     183.800 241.080 384.540  0.00  0.00      P-01  
ATOM   1358  CE  LYS P 181     183.260 239.700 384.090  0.00  0.00      P-01  
ATOM   1359  NZ  LYS P 181     183.250 238.730 385.200  0.00  0.00      P-01  
ATOM   1360  C   LYS P 181     184.950 244.770 387.220  0.00  0.00      P-01  
ATOM   1361  O   LYS P 181     184.900 245.740 386.470  0.00  0.00      P-01  
ATOM   1362  N   PHE P 182     184.980 244.890 388.560  0.00  0.00      P-01  
ATOM   1363  CA  PHE P 182     185.190 246.140 389.290  0.00  0.00      P-01  
ATOM   1364  CB  PHE P 182     183.940 246.440 390.170  0.00  0.00      P-01  
ATOM   1365  CG  PHE P 182     182.820 246.860 389.250  0.00  0.00      P-01  
ATOM   1366  CD1 PHE P 182     182.680 248.230 388.970  0.00  0.00      P-01  
ATOM   1367  CE1 PHE P 182     181.510 248.680 388.330  0.00  0.00      P-01  
ATOM   1368  CZ  PHE P 182     180.570 247.720 387.930  0.00  0.00      P-01  
ATOM   1369  CD2 PHE P 182     181.830 245.940 388.890  0.00  0.00      P-01  
ATOM   1370  CE2 PHE P 182     180.690 246.340 388.190  0.00  0.00      P-01  
ATOM   1371  C   PHE P 182     186.390 245.880 390.190  0.00  0.00      P-01  
ATOM   1372  O   PHE P 182     186.290 244.860 390.870  0.00  0.00      P-01  
ATOM   1373  N   ILE P 183     187.450 246.710 390.110  0.00  0.00      P-01  
ATOM   1374  CA  ILE P 183     188.480 246.670 391.130  0.00  0.00      P-01  
ATOM   1375  CB  ILE P 183     189.760 245.970 390.660  0.00  0.00      P-01  
ATOM   1376  CG2 ILE P 183     189.340 244.490 390.550  0.00  0.00      P-01  
ATOM   1377  CG1 ILE P 183     190.500 246.510 389.410  0.00  0.00      P-01  
ATOM   1378  CD  ILE P 183     191.800 245.750 389.090  0.00  0.00      P-01  
ATOM   1379  C   ILE P 183     188.840 248.100 391.480  0.00  0.00      P-01  
ATOM   1380  O   ILE P 183     189.070 248.960 390.630  0.00  0.00      P-01  
ATOM   1381  N   ASN P 184     188.920 248.490 392.770  0.00  0.00      P-01  
ATOM   1382  CA  ASN P 184     189.450 249.760 393.240  0.00  0.00      P-01  
ATOM   1383  CB  ASN P 184     190.840 250.250 392.740  0.00  0.00      P-01  
ATOM   1384  CG  ASN P 184     191.820 249.100 392.950  0.00  0.00      P-01  
ATOM   1385  OD1 ASN P 184     192.010 248.710 394.100  0.00  0.00      P-01  
ATOM   1386  ND2 ASN P 184     192.470 248.660 391.850  0.00  0.00      P-01  
ATOM   1387  C   ASN P 184     188.410 250.840 392.950  0.00  0.00      P-01  
ATOM   1388  O   ASN P 184     188.750 252.000 392.690  0.00  0.00      P-01  
ATOM   1389  N   GLY P 185     187.100 250.550 392.980  0.00  0.00      P-01  
ATOM   1390  CA  GLY P 185     185.990 251.390 392.550  0.00  0.00      P-01  
ATOM   1391  C   GLY P 185     185.640 251.690 391.120  0.00  0.00      P-01  
ATOM   1392  O   GLY P 185     184.640 252.370 390.890  0.00  0.00      P-01  
ATOM   1393  N   GLN P 186     186.440 251.150 390.180  0.00  0.00      P-01  
ATOM   1394  CA  GLN P 186     186.240 251.420 388.760  0.00  0.00      P-01  
ATOM   1395  CB  GLN P 186     187.350 252.420 388.320  0.00  0.00      P-01  
ATOM   1396  CG  GLN P 186     186.770 253.600 387.500  0.00  0.00      P-01  
ATOM   1397  CD  GLN P 186     187.950 254.510 387.190  0.00  0.00      P-01  
ATOM   1398  OE1 GLN P 186     189.050 254.070 386.860  0.00  0.00      P-01  
ATOM   1399  NE2 GLN P 186     187.790 255.850 387.290  0.00  0.00      P-01  
ATOM   1400  C   GLN P 186     186.330 250.100 388.010  0.00  0.00      P-01  
ATOM   1401  O   GLN P 186     186.820 249.080 388.510  0.00  0.00      P-01  
ATOM   1402  N   ALA P 187     185.790 250.120 386.780  0.00  0.00      P-01  
ATOM   1403  CA  ALA P 187     185.600 248.980 385.890  0.00  0.00      P-01  
ATOM   1404  CB  ALA P 187     184.800 249.490 384.670  0.00  0.00      P-01  
ATOM   1405  C   ALA P 187     186.870 248.320 385.370  0.00  0.00      P-01  
ATOM   1406  O   ALA P 187     187.800 249.000 384.940  0.00  0.00      P-01  
ATOM   1407  N   ASN P 188     186.950 246.970 385.390  0.00  0.00      P-01  
ATOM   1408  CA  ASN P 188     188.190 246.260 385.130  0.00  0.00      P-01  
ATOM   1409  CB  ASN P 188     188.200 245.000 386.050  0.00  0.00      P-01  
ATOM   1410  CG  ASN P 188     189.620 244.500 386.280  0.00  0.00      P-01  
ATOM   1411  OD1 ASN P 188     190.560 245.230 385.950  0.00  0.00      P-01  
ATOM   1412  ND2 ASN P 188     189.810 243.260 386.790  0.00  0.00      P-01  
ATOM   1413  C   ASN P 188     188.450 245.980 383.660  0.00  0.00      P-01  
ATOM   1414  O   ASN P 188     188.610 244.810 383.310  0.00  0.00      P-01  
ATOM   1415  N   VAL P 189     188.400 247.030 382.810  0.00  0.00      P-01  
ATOM   1416  CA  VAL P 189     188.450 246.960 381.360  0.00  0.00      P-01  
ATOM   1417  CB  VAL P 189     187.800 248.200 380.740  0.00  0.00      P-01  
ATOM   1418  CG1 VAL P 189     187.630 247.920 379.240  0.00  0.00      P-01  
ATOM   1419  CG2 VAL P 189     186.430 248.560 381.360  0.00  0.00      P-01  
ATOM   1420  C   VAL P 189     189.840 246.600 380.850  0.00  0.00      P-01  
ATOM   1421  O   VAL P 189     190.070 245.690 380.060  0.00  0.00      P-01  
ATOM   1422  N   GLU P 190     190.820 247.450 381.230  0.00  0.00      P-01  
ATOM   1423  CA  GLU P 190     192.180 247.380 380.710  0.00  0.00      P-01  
ATOM   1424  CB  GLU P 190     193.100 248.470 381.330  0.00  0.00      P-01  
ATOM   1425  CG  GLU P 190     194.510 248.540 380.690  0.00  0.00      P-01  
ATOM   1426  CD  GLU P 190     195.510 249.400 381.450  0.00  0.00      P-01  
ATOM   1427  OE1 GLU P 190     196.080 250.400 380.940  0.00  0.02      P-01  
ATOM   1428  OE2 GLU P 190     195.770 249.030 382.620  0.00  0.02      P-01  
ATOM   1429  C   GLU P 190     192.880 246.050 380.880  0.00  0.00      P-01  
ATOM   1430  O   GLU P 190     192.950 245.570 382.020  0.00  0.00      P-01  
ATOM   1431  N   GLY P 191     193.260 245.390 379.770  0.00  0.01      P-01  
ATOM   1432  CA  GLY P 191     193.920 244.090 379.720  0.00  0.08      P-01  
ATOM   1433  C   GLY P 191     193.070 242.850 379.660  0.00  0.01      P-01  
ATOM   1434  O   GLY P 191     193.520 241.700 379.610  0.00  0.01      P-01  
ATOM   1435  N   TRP P 192     191.750 243.050 379.510  0.00  0.00      P-01  
ATOM   1436  CA  TRP P 192     190.730 242.020 379.350  0.00  0.00      P-01  
ATOM   1437  CB  TRP P 192     189.360 242.700 379.580  0.00  0.00      P-01  
ATOM   1438  CG  TRP P 192     188.240 241.680 379.760  0.00  0.00      P-01  
ATOM   1439  CD1 TRP P 192     187.490 240.950 378.870  0.00  0.00      P-01  
ATOM   1440  NE1 TRP P 192     186.710 240.040 379.560  0.00  0.00      P-01  
ATOM   1441  CE2 TRP P 192     186.910 240.190 380.910  0.00  0.00      P-01  
ATOM   1442  CD2 TRP P 192     187.880 241.200 381.070  0.00  0.00      P-01  
ATOM   1443  CE3 TRP P 192     188.250 241.570 382.360  0.00  0.00      P-01  
ATOM   1444  CZ3 TRP P 192     187.660 240.950 383.470  0.00  0.00      P-01  
ATOM   1445  CZ2 TRP P 192     186.330 239.510 381.970  0.00  0.00      P-01  
ATOM   1446  CH2 TRP P 192     186.770 239.900 383.250  0.00  0.00      P-01  
ATOM   1447  C   TRP P 192     190.820 241.300 378.010  0.00  0.00      P-01  
ATOM   1448  O   TRP P 192     191.140 241.840 376.950  0.00  0.02      P-01  
ATOM   1449  N   GLU P 193     190.610 239.970 378.070  0.00  0.00      P-01  
ATOM   1450  CA  GLU P 193     190.760 239.250 376.810  0.00  0.00      P-01  
ATOM   1451  CB  GLU P 193     192.250 239.130 376.410  0.00  0.02      P-01  
ATOM   1452  CG  GLU P 193     193.050 238.240 377.390  0.00  0.22      P-01  
ATOM   1453  CD  GLU P 193     194.530 238.150 377.050  0.00  0.79      P-01  
ATOM   1454  OE1 GLU P 193     195.210 239.090 376.560  0.00  1.22      P-01  
ATOM   1455  OE2 GLU P 193     195.060 237.010 377.120  0.00  1.15      P-01  
ATOM   1456  C   GLU P 193     190.130 237.870 376.910  0.00  0.00      P-01  
ATOM   1457  O   GLU P 193     189.980 237.410 378.040  0.00  0.00      P-01  
ATOM   1458  N   PRO P 194     189.830 237.170 375.800  0.00  0.00      P-01  
ATOM   1459  CD  PRO P 194     189.610 237.820 374.510  0.00  0.06      P-01  
ATOM   1460  CA  PRO P 194     189.490 235.750 375.810  0.00  0.00      P-01  
ATOM   1461  CB  PRO P 194     189.280 235.400 374.330  0.00  0.62      P-01  
ATOM   1462  CG  PRO P 194     188.930 236.730 373.670  0.00  0.91      P-01  
ATOM   1463  C   PRO P 194     190.390 234.740 376.520  0.00  0.00      P-01  
ATOM   1464  O   PRO P 194     191.620 234.840 376.460  0.00  0.01      P-01  
ATOM   1465  N   SER P 195     189.820 233.650 377.070  0.00  0.00      P-01  
ATOM   1466  CA  SER P 195     190.460 232.650 377.910  0.00  0.00      P-01  
ATOM   1467  CB  SER P 195     189.820 232.640 379.330  0.00  0.00      P-01  
ATOM   1468  OG  SER P 195     190.240 231.510 380.100  0.00  0.00      P-01  
ATOM   1469  C   SER P 195     190.460 231.300 377.210  0.00  0.04      P-01  
ATOM   1470  O   SER P 195     189.450 230.880 376.640  0.00  0.40      P-01  
ATOM   1471  N   SER P 196     191.580 230.540 377.170  0.00  0.03      P-01  
ATOM   1472  CA  SER P 196     191.740 229.240 376.550  0.00  0.62      P-01  
ATOM   1473  CB  SER P 196     193.270 228.990 376.520  0.00  1.44      P-01  
ATOM   1474  OG  SER P 196     193.890 230.060 375.810  0.00  1.51      P-01  
ATOM   1475  C   SER P 196     191.110 228.070 377.300  0.00  0.72      P-01  
ATOM   1476  O   SER P 196     191.010 227.000 376.700  0.00  2.66      P-01  
ATOM   1477  N   ASN P 197     190.890 228.290 378.610  0.00  0.23      P-01  
ATOM   1478  CA  ASN P 197     190.200 227.400 379.530  0.00  0.49      P-01  
ATOM   1479  CB  ASN P 197     190.950 227.510 380.880  0.00  0.17      P-01  
ATOM   1480  CG  ASN P 197     192.350 226.910 380.800  0.00  0.38      P-01  
ATOM   1481  OD1 ASN P 197     193.320 227.440 380.260  0.00  0.38      P-01  
ATOM   1482  ND2 ASN P 197     192.490 225.740 381.450  0.00  1.41      P-01  
ATOM   1483  C   ASN P 197     188.760 227.820 379.820  0.00  0.13      P-01  
ATOM   1484  O   ASN P 197     188.060 226.950 380.340  0.00  0.24      P-01  
ATOM   1485  N   ASN P 198     188.330 229.000 379.340  0.00  0.03      P-01  
ATOM   1486  CA  ASN P 198     186.930 229.380 379.370  0.00  0.03      P-01  
ATOM   1487  CB  ASN P 198     186.690 230.190 380.680  0.00  0.00      P-01  
ATOM   1488  CG  ASN P 198     185.230 230.060 381.080  0.00  0.00      P-01  
ATOM   1489  OD1 ASN P 198     184.470 229.400 380.370  0.00  0.00      P-01  
ATOM   1490  ND2 ASN P 198     184.830 230.700 382.210  0.00  0.00      P-01  
ATOM   1491  C   ASN P 198     186.480 230.270 378.220  0.00  0.10      P-01  
ATOM   1492  O   ASN P 198     187.060 231.320 377.920  0.00  0.14      P-01  
ATOM   1493  N   ALA P 199     185.400 229.890 377.520  0.00  0.18      P-01  
ATOM   1494  CA  ALA P 199     184.710 230.540 376.420  0.00  0.96      P-01  
ATOM   1495  CB  ALA P 199     184.630 229.560 375.230  0.00  4.93      P-01  
ATOM   1496  C   ALA P 199     183.300 230.910 376.850  0.00  0.72      P-01  
ATOM   1497  O   ALA P 199     182.470 231.370 376.060  0.00  2.00      P-01  
ATOM   1498  N   ASN P 200     182.980 230.800 378.150  0.00  0.27      P-01  
ATOM   1499  CA  ASN P 200     181.710 231.280 378.680  0.00  0.32      P-01  
ATOM   1500  CB  ASN P 200     181.150 230.530 379.910  0.00  0.06      P-01  
ATOM   1501  CG  ASN P 200     180.570 229.190 379.470  0.00  0.59      P-01  
ATOM   1502  OD1 ASN P 200     181.000 228.530 378.520  0.00  0.80      P-01  
ATOM   1503  ND2 ASN P 200     179.610 228.640 380.250  0.00  1.22      P-01  
ATOM   1504  C   ASN P 200     181.880 232.750 379.040  0.00  0.04      P-01  
ATOM   1505  O   ASN P 200     180.980 233.580 378.920  0.00  0.11      P-01  
ATOM   1506  N   THR P 201     183.080 233.190 379.490  0.00  0.00      P-01  
ATOM   1507  CA  THR P 201     183.350 234.570 379.840  0.00  0.00      P-01  
ATOM   1508  CB  THR P 201     182.760 234.950 381.210  0.00  0.00      P-01  
ATOM   1509  OG1 THR P 201     183.020 236.300 381.550  0.00  0.00      P-01  
ATOM   1510  CG2 THR P 201     183.350 233.980 382.240  0.00  0.00      P-01  
ATOM   1511  C   THR P 201     184.870 234.630 379.870  0.00  0.00      P-01  
ATOM   1512  O   THR P 201     185.450 233.570 380.100  0.00  0.00      P-01  
ATOM   1513  N   GLY P 202     185.530 235.780 379.610  0.00  0.00      P-01  
ATOM   1514  CA  GLY P 202     186.990 235.920 379.540  0.00  0.00      P-01  
ATOM   1515  C   GLY P 202     187.660 236.230 380.850  0.00  0.00      P-01  
ATOM   1516  O   GLY P 202     187.240 235.820 381.930  0.00  0.00      P-01  
ATOM   1517  N   ILE P 203     188.800 236.930 380.780  0.00  0.00      P-01  
ATOM   1518  CA  ILE P 203     189.630 237.070 381.970  0.00  0.00      P-01  
ATOM   1519  CB  ILE P 203     190.550 235.880 382.240  0.00  0.00      P-01  
ATOM   1520  CG2 ILE P 203     191.670 235.790 381.180  0.00  0.00      P-01  
ATOM   1521  CG1 ILE P 203     191.200 235.810 383.640  0.00  0.00      P-01  
ATOM   1522  CD  ILE P 203     190.110 235.590 384.710  0.00  0.00      P-01  
ATOM   1523  C   ILE P 203     190.390 238.390 381.850  0.00  0.00      P-01  
ATOM   1524  O   ILE P 203     190.760 238.800 380.750  0.00  0.00      P-01  
ATOM   1525  N   GLY P 204     190.540 239.180 382.930  0.00  0.00      P-01  
ATOM   1526  CA  GLY P 204     191.250 240.460 382.950  0.00  0.00      P-01  
ATOM   1527  C   GLY P 204     192.750 240.360 382.910  0.00  0.00      P-01  
ATOM   1528  O   GLY P 204     193.420 239.360 383.180  0.00  0.00      P-01  
ATOM   1529  N   GLY P 205     193.390 241.540 382.760  0.00  0.00      P-01  
ATOM   1530  CA  GLY P 205     194.820 241.840 382.850  0.00  0.00      P-01  
ATOM   1531  C   GLY P 205     195.160 242.510 384.160  0.00  0.00      P-01  
ATOM   1532  O   GLY P 205     196.290 242.790 384.550  0.00  0.00      P-01  
ATOM   1533  N   HSP P 206     194.190 242.640 385.090  0.00  0.00      P-01  
ATOM   1534  CA  HSP P 206     194.330 243.160 386.440  0.00  0.00      P-01  
ATOM   1535  CB  HSP P 206     193.940 244.650 386.640  0.00  0.00      P-01  
ATOM   1536  CD2 HSP P 206     194.410 246.270 384.640  0.00  0.00      P-01  
ATOM   1537  CG  HSP P 206     194.660 245.690 385.830  0.00  0.00      P-01  
ATOM   1538  NE2 HSP P 206     195.470 247.100 384.390  0.00  0.00      P-01  
ATOM   1539  ND1 HSP P 206     195.860 246.190 386.280  0.00  0.00      P-01  
ATOM   1540  CE1 HSP P 206     196.350 247.020 385.380  0.00  0.00      P-01  
ATOM   1541  C   HSP P 206     193.470 242.320 387.370  0.00  0.00      P-01  
ATOM   1542  O   HSP P 206     192.360 241.900 387.040  0.00  0.00      P-01  
ATOM   1543  N   GLY P 207     193.910 242.130 388.630  0.00  0.00      P-01  
ATOM   1544  CA  GLY P 207     192.950 241.640 389.620  0.00  0.00      P-01  
ATOM   1545  C   GLY P 207     193.250 242.230 390.970  0.00  0.00      P-01  
ATOM   1546  O   GLY P 207     193.900 243.270 391.070  0.00  0.00      P-01  
ATOM   1547  N   SER P 208     192.620 241.670 392.030  0.00  0.00      P-01  
ATOM   1548  CA  SER P 208     192.660 242.290 393.350  0.00  0.00      P-01  
ATOM   1549  CB  SER P 208     191.350 243.040 393.700  0.00  0.00      P-01  
ATOM   1550  OG  SER P 208     191.640 243.970 394.760  0.00  0.00      P-01  
ATOM   1551  C   SER P 208     193.010 241.270 394.420  0.00  0.00      P-01  
ATOM   1552  O   SER P 208     192.470 240.160 394.410  0.00  0.00      P-01  
ATOM   1553  N   CYS P 209     193.920 241.570 395.370  0.00  0.00      P-01  
ATOM   1554  CA  CYS P 209     194.480 240.690 396.380  0.00  0.00      P-01  
ATOM   1555  CB  CYS P 209     196.010 240.560 396.210  0.00  0.00      P-01  
ATOM   1556  SG  CYS P 209     196.630 239.610 394.790  0.00  0.00      P-01  
ATOM   1557  C   CYS P 209     194.290 241.240 397.790  0.00  0.00      P-01  
ATOM   1558  O   CYS P 209     194.360 242.450 397.970  0.00  0.00      P-01  
ATOM   1559  N   CYS P 210     194.010 240.290 398.710  0.00  0.00      P-01  
ATOM   1560  CA  CYS P 210     193.920 240.620 400.120  0.00  0.00      P-01  
ATOM   1561  CB  CYS P 210     192.700 241.510 400.470  0.00  0.00      P-01  
ATOM   1562  SG  CYS P 210     191.070 240.780 400.110  0.00  0.00      P-01  
ATOM   1563  C   CYS P 210     193.990 239.360 400.970  0.00  0.00      P-01  
ATOM   1564  O   CYS P 210     193.760 238.240 400.520  0.00  0.00      P-01  
ATOM   1565  N   SER P 211     194.260 239.470 402.280  0.00  0.00      P-01  
ATOM   1566  CA  SER P 211     194.130 238.370 403.230  0.00  0.00      P-01  
ATOM   1567  CB  SER P 211     194.960 238.550 404.530  0.00  0.00      P-01  
ATOM   1568  OG  SER P 211     195.120 237.380 405.350  0.00  0.00      P-01  
ATOM   1569  C   SER P 211     192.740 237.870 403.570  0.00  0.00      P-01  
ATOM   1570  O   SER P 211     191.740 238.560 403.790  0.00  0.00      P-01  
ATOM   1571  N   GLU P 212     192.580 236.540 403.460  0.00  0.00      P-01  
ATOM   1572  CA  GLU P 212     191.310 235.850 403.630  0.00  0.00      P-01  
ATOM   1573  CB  GLU P 212     190.870 235.310 402.240  0.00  0.00      P-01  
ATOM   1574  CG  GLU P 212     189.490 234.620 402.300  0.00  0.00      P-01  
ATOM   1575  CD  GLU P 212     189.030 234.210 400.910  0.00  0.00      P-01  
ATOM   1576  OE1 GLU P 212     188.880 233.070 400.510  0.00  0.00      P-01  
ATOM   1577  OE2 GLU P 212     188.640 235.280 400.140  0.00  0.00      P-01  
ATOM   1578  C   GLU P 212     191.440 234.690 404.620  0.00  0.00      P-01  
ATOM   1579  O   GLU P 212     192.530 234.120 404.680  0.00  0.00      P-01  
ATOM   1580  N   MET P 213     190.340 234.340 405.320  0.00  0.00      P-01  
ATOM   1581  CA  MET P 213     190.260 233.200 406.220  0.00  0.00      P-01  
ATOM   1582  CB  MET P 213     190.000 233.620 407.690  0.00  0.00      P-01  
ATOM   1583  CG  MET P 213     189.770 232.450 408.670  0.00  0.00      P-01  
ATOM   1584  SD  MET P 213     191.060 231.180 408.470  0.00  0.00      P-01  
ATOM   1585  CE  MET P 213     190.180 229.870 409.360  0.00  0.00      P-01  
ATOM   1586  C   MET P 213     189.040 232.370 405.840  0.00  0.00      P-01  
ATOM   1587  O   MET P 213     187.890 232.820 405.840  0.00  0.00      P-01  
ATOM   1588  N   ASP P 214     189.280 231.180 405.260  0.00  0.00      P-01  
ATOM   1589  CA  ASP P 214     188.210 230.320 404.790  0.00  0.00      P-01  
ATOM   1590  CB  ASP P 214     188.560 229.430 403.560  0.00  0.00      P-01  
ATOM   1591  CG  ASP P 214     188.990 230.280 402.370  0.00  0.00      P-01  
ATOM   1592  OD1 ASP P 214     190.150 230.420 402.040  0.00  0.00      P-01  
ATOM   1593  OD2 ASP P 214     187.840 230.730 401.760  0.00  0.00      P-01  
ATOM   1594  C   ASP P 214     187.710 229.320 405.820  0.00  0.00      P-01  
ATOM   1595  O   ASP P 214     188.390 228.320 406.060  0.00  0.00      P-01  
ATOM   1596  N   ILE P 215     186.560 229.630 406.450  0.00  0.00      P-01  
ATOM   1597  CA  ILE P 215     185.970 228.890 407.570  0.00  0.00      P-01  
ATOM   1598  CB  ILE P 215     185.170 229.770 408.530  0.00  0.00      P-01  
ATOM   1599  CG2 ILE P 215     183.720 230.120 408.150  0.00  0.00      P-01  
ATOM   1600  CG1 ILE P 215     185.200 229.280 410.000  0.00  0.00      P-01  
ATOM   1601  CD  ILE P 215     185.010 230.390 411.040  0.00  0.00      P-01  
ATOM   1602  C   ILE P 215     185.300 227.590 407.170  0.00  0.00      P-01  
ATOM   1603  O   ILE P 215     185.660 226.520 407.660  0.00  0.00      P-01  
ATOM   1604  N   TRP P 216     184.380 227.690 406.190  0.00  0.00      P-01  
ATOM   1605  CA  TRP P 216     183.750 226.530 405.590  0.00  0.00      P-01  
ATOM   1606  CB  TRP P 216     182.300 226.450 406.140  0.00  0.00      P-01  
ATOM   1607  CG  TRP P 216     181.360 225.330 405.700  0.00  0.00      P-01  
ATOM   1608  CD1 TRP P 216     180.260 225.360 404.880  0.00  0.00      P-01  
ATOM   1609  NE1 TRP P 216     179.780 224.080 404.730  0.00  0.00      P-01  
ATOM   1610  CE2 TRP P 216     180.510 223.230 405.520  0.00  0.00      P-01  
ATOM   1611  CD2 TRP P 216     181.540 223.970 406.140  0.00  0.00      P-01  
ATOM   1612  CE3 TRP P 216     182.490 223.450 407.010  0.00  0.00      P-01  
ATOM   1613  CZ3 TRP P 216     182.380 222.060 407.170  0.00  0.00      P-01  
ATOM   1614  CZ2 TRP P 216     180.480 221.850 405.650  0.00  0.00      P-01  
ATOM   1615  CH2 TRP P 216     181.480 221.260 406.450  0.00  0.00      P-01  
ATOM   1616  C   TRP P 216     183.580 226.610 404.080  0.00  0.00      P-01  
ATOM   1617  O   TRP P 216     183.010 227.540 403.500  0.00  0.00      P-01  
ATOM   1618  N   GLU P 217     184.180 225.600 403.430  0.00  0.00      P-01  
ATOM   1619  CA  GLU P 217     184.170 225.340 402.000  0.00  0.00      P-01  
ATOM   1620  CB  GLU P 217     185.570 225.460 401.340  0.00  0.00      P-01  
ATOM   1621  CG  GLU P 217     186.350 226.740 401.700  0.00  0.00      P-01  
ATOM   1622  CD  GLU P 217     187.760 226.710 401.110  0.00  0.00      P-01  
ATOM   1623  OE1 GLU P 217     188.080 227.350 400.120  0.00  0.00      P-01  
ATOM   1624  OE2 GLU P 217     188.680 226.010 401.840  0.00  0.00      P-01  
ATOM   1625  C   GLU P 217     183.660 223.910 401.850  0.00  0.00      P-01  
ATOM   1626  O   GLU P 217     184.340 223.030 402.380  0.00  0.00      P-01  
ATOM   1627  N   ALA P 218     182.510 223.610 401.220  0.00  0.00      P-01  
ATOM   1628  CA  ALA P 218     181.950 222.270 401.210  0.00  0.00      P-01  
ATOM   1629  CB  ALA P 218     181.320 221.890 402.560  0.00  0.00      P-01  
ATOM   1630  C   ALA P 218     180.950 221.890 400.130  0.00  0.00      P-01  
ATOM   1631  O   ALA P 218     180.220 222.630 399.460  0.00  0.00      P-01  
ATOM   1632  N   ASN P 219     180.770 220.560 400.000  0.00  0.00      P-01  
ATOM   1633  CA  ASN P 219     179.720 219.890 399.260  0.00  0.00      P-01  
ATOM   1634  CB  ASN P 219     179.810 219.730 397.720  0.00  0.00      P-01  
ATOM   1635  CG  ASN P 219     181.160 219.180 397.290  0.00  0.00      P-01  
ATOM   1636  OD1 ASN P 219     181.360 217.960 397.350  0.00  0.00      P-01  
ATOM   1637  ND2 ASN P 219     182.120 220.050 396.910  0.00  0.00      P-01  
ATOM   1638  C   ASN P 219     179.390 218.580 399.960  0.00  0.00      P-01  
ATOM   1639  O   ASN P 219     179.860 218.290 401.060  0.00  0.00      P-01  
ATOM   1640  N   SER P 220     178.500 217.760 399.370  0.00  0.00      P-01  
ATOM   1641  CA  SER P 220     178.130 216.460 399.890  0.00  0.00      P-01  
ATOM   1642  CB  SER P 220     177.060 215.770 399.000  0.00  0.00      P-01  
ATOM   1643  OG  SER P 220     177.390 215.760 397.610  0.00  0.00      P-01  
ATOM   1644  C   SER P 220     179.350 215.550 399.950  0.00  0.00      P-01  
ATOM   1645  O   SER P 220     179.240 214.520 400.620  0.00  0.00      P-01  
ATOM   1646  N   ILE P 221     180.390 215.730 399.120  0.00  0.00      P-01  
ATOM   1647  CA  ILE P 221     181.520 214.810 399.110  0.00  0.00      P-01  
ATOM   1648  CB  ILE P 221     182.190 214.920 397.740  0.00  0.00      P-01  
ATOM   1649  CG2 ILE P 221     183.300 213.860 397.630  0.00  0.00      P-01  
ATOM   1650  CG1 ILE P 221     181.260 214.830 396.500  0.00  0.00      P-01  
ATOM   1651  CD  ILE P 221     180.510 213.500 396.330  0.00  0.00      P-01  
ATOM   1652  C   ILE P 221     182.600 215.150 400.120  0.00  0.00      P-01  
ATOM   1653  O   ILE P 221     183.120 214.230 400.770  0.00  0.00      P-01  
ATOM   1654  N   SER P 222     182.940 216.440 400.320  0.00  0.00      P-01  
ATOM   1655  CA  SER P 222     184.090 216.670 401.180  0.00  0.00      P-01  
ATOM   1656  CB  SER P 222     185.430 216.190 400.540  0.00  0.00      P-01  
ATOM   1657  OG  SER P 222     186.460 216.000 401.510  0.00  0.00      P-01  
ATOM   1658  C   SER P 222     184.150 218.130 401.600  0.00  0.00      P-01  
ATOM   1659  O   SER P 222     183.230 218.890 401.300  0.00  0.00      P-01  
ATOM   1660  N   GLU P 223     185.120 218.570 402.430  0.00  0.00      P-01  
ATOM   1661  CA  GLU P 223     185.040 219.870 403.070  0.00  0.00      P-01  
ATOM   1662  CB  GLU P 223     184.090 220.040 404.280  0.00  0.00      P-01  
ATOM   1663  CG  GLU P 223     184.130 218.870 405.280  0.00  0.00      P-01  
ATOM   1664  CD  GLU P 223     184.950 219.120 406.540  0.00  0.00      P-01  
ATOM   1665  OE1 GLU P 223     185.680 220.080 406.690  0.00  0.00      P-01  
ATOM   1666  OE2 GLU P 223     184.760 218.300 407.630  0.00  0.00      P-01  
ATOM   1667  C   GLU P 223     186.450 220.300 403.460  0.00  0.00      P-01  
ATOM   1668  O   GLU P 223     187.300 219.460 403.750  0.00  0.00      P-01  
ATOM   1669  N   ALA P 224     186.590 221.630 403.640  0.00  0.00      P-01  
ATOM   1670  CA  ALA P 224     187.850 222.320 403.870  0.00  0.00      P-01  
ATOM   1671  CB  ALA P 224     188.500 222.710 402.530  0.00  0.00      P-01  
ATOM   1672  C   ALA P 224     187.730 223.540 404.790  0.00  0.00      P-01  
ATOM   1673  O   ALA P 224     186.680 224.170 404.930  0.00  0.00      P-01  
ATOM   1674  N   LEU P 225     188.890 223.780 405.430  0.00  0.00      P-01  
ATOM   1675  CA  LEU P 225     189.180 224.990 406.180  0.00  0.00      P-01  
ATOM   1676  CB  LEU P 225     189.130 224.730 407.710  0.00  0.00      P-01  
ATOM   1677  CG  LEU P 225     189.600 225.880 408.640  0.00  0.00      P-01  
ATOM   1678  CD1 LEU P 225     188.890 225.740 410.000  0.00  0.00      P-01  
ATOM   1679  CD2 LEU P 225     191.110 225.890 408.920  0.00  0.00      P-01  
ATOM   1680  C   LEU P 225     190.510 225.470 405.610  0.00  0.00      P-01  
ATOM   1681  O   LEU P 225     191.430 224.680 405.410  0.00  0.00      P-01  
ATOM   1682  N   THR P 226     190.700 226.770 405.270  0.00  0.00      P-01  
ATOM   1683  CA  THR P 226     191.980 227.300 404.830  0.00  0.00      P-01  
ATOM   1684  CB  THR P 226     192.200 227.160 403.320  0.00  0.00      P-01  
ATOM   1685  OG1 THR P 226     192.280 225.780 402.980  0.00  0.00      P-01  
ATOM   1686  CG2 THR P 226     193.580 227.650 402.850  0.00  0.00      P-01  
ATOM   1687  C   THR P 226     192.210 228.730 405.290  0.00  0.00      P-01  
ATOM   1688  O   THR P 226     191.530 229.670 404.910  0.00  0.00      P-01  
ATOM   1689  N   PRO P 227     193.240 229.050 406.090  0.00  0.00      P-01  
ATOM   1690  CD  PRO P 227     193.730 228.190 407.180  0.00  0.00      P-01  
ATOM   1691  CA  PRO P 227     193.820 230.380 406.210  0.00  0.00      P-01  
ATOM   1692  CB  PRO P 227     194.610 230.390 407.540  0.00  0.00      P-01  
ATOM   1693  CG  PRO P 227     194.900 228.920 407.830  0.00  0.00      P-01  
ATOM   1694  C   PRO P 227     194.790 230.610 405.050  0.00  0.00      P-01  
ATOM   1695  O   PRO P 227     195.640 229.800 404.670  0.00  0.00      P-01  
ATOM   1696  N   HSP P 228     194.690 231.870 404.580  0.00  0.00      P-01  
ATOM   1697  CA  HSP P 228     195.520 232.300 403.470  0.00  0.00      P-01  
ATOM   1698  CB  HSP P 228     194.790 232.740 402.170  0.00  0.00      P-01  
ATOM   1699  CD2 HSP P 228     192.910 231.070 401.600  0.00  0.00      P-01  
ATOM   1700  CG  HSP P 228     194.130 231.630 401.400  0.00  0.00      P-01  
ATOM   1701  NE2 HSP P 228     192.830 230.010 400.730  0.00  0.00      P-01  
ATOM   1702  ND1 HSP P 228     194.800 230.830 400.510  0.00  0.00      P-01  
ATOM   1703  CE1 HSP P 228     194.010 229.840 400.140  0.00  0.00      P-01  
ATOM   1704  C   HSP P 228     196.310 233.520 403.940  0.00  0.00      P-01  
ATOM   1705  O   HSP P 228     195.590 234.510 404.040  0.00  0.00      P-01  
ATOM   1706  N   PRO P 229     197.600 233.520 404.310  0.00  0.00      P-01  
ATOM   1707  CD  PRO P 229     198.340 232.260 404.480  0.00  0.00      P-01  
ATOM   1708  CA  PRO P 229     198.350 234.670 404.800  0.00  0.00      P-01  
ATOM   1709  CB  PRO P 229     199.510 234.010 405.570  0.00  0.00      P-01  
ATOM   1710  CG  PRO P 229     199.760 232.670 404.870  0.00  0.00      P-01  
ATOM   1711  C   PRO P 229     198.790 235.420 403.550  0.00  0.00      P-01  
ATOM   1712  O   PRO P 229     199.080 234.830 402.510  0.00  0.00      P-01  
ATOM   1713  N   CYS P 230     198.860 236.760 403.660  0.00  0.00      P-01  
ATOM   1714  CA  CYS P 230     199.290 237.630 402.570  0.00  0.00      P-01  
ATOM   1715  CB  CYS P 230     198.080 238.330 401.910  0.00  0.00      P-01  
ATOM   1716  SG  CYS P 230     196.780 237.330 401.120  0.00  0.00      P-01  
ATOM   1717  C   CYS P 230     200.210 238.660 403.220  0.00  0.00      P-01  
ATOM   1718  O   CYS P 230     199.900 239.070 404.340  0.00  0.00      P-01  
ATOM   1719  N   THR P 231     201.250 239.160 402.520  0.00  0.00      P-01  
ATOM   1720  CA  THR P 231     202.090 240.220 403.040  0.00  0.00      P-01  
ATOM   1721  CB  THR P 231     203.300 240.400 402.120  0.00  0.00      P-01  
ATOM   1722  OG1 THR P 231     202.790 240.500 400.800  0.00  0.00      P-01  
ATOM   1723  CG2 THR P 231     204.160 239.120 402.050  0.00  0.00      P-01  
ATOM   1724  C   THR P 231     201.380 241.550 403.220  0.00  0.00      P-01  
ATOM   1725  O   THR P 231     201.660 242.210 404.220  0.00  0.00      P-01  
ATOM   1726  N   THR P 232     200.430 241.950 402.360  0.00  0.00      P-01  
ATOM   1727  CA  THR P 232     199.600 243.140 402.570  0.00  0.00      P-01  
ATOM   1728  CB  THR P 232     199.370 244.000 401.330  0.00  0.01      P-01  
ATOM   1729  OG1 THR P 232     200.530 244.690 400.890  0.00  0.13      P-01  
ATOM   1730  CG2 THR P 232     198.290 245.060 401.580  0.00  0.05      P-01  
ATOM   1731  C   THR P 232     198.290 242.470 402.960  0.00  0.00      P-01  
ATOM   1732  O   THR P 232     197.650 241.710 402.230  0.00  0.00      P-01  
ATOM   1733  N   VAL P 233     197.950 242.660 404.250  0.00  0.00      P-01  
ATOM   1734  CA  VAL P 233     196.740 242.100 404.840  0.00  0.00      P-01  
ATOM   1735  CB  VAL P 233     196.650 242.470 406.330  0.00  0.17      P-01  
ATOM   1736  CG1 VAL P 233     195.250 242.300 406.950  0.00  0.51      P-01  
ATOM   1737  CG2 VAL P 233     197.590 241.560 407.150  0.00  1.05      P-01  
ATOM   1738  C   VAL P 233     195.470 242.520 404.110  0.00  0.00      P-01  
ATOM   1739  O   VAL P 233     194.650 241.730 403.660  0.00  0.01      P-01  
ATOM   1740  N   GLY P 234     195.300 243.850 403.950  0.00  0.00      P-01  
ATOM   1741  CA  GLY P 234     194.180 244.490 403.260  0.00  0.00      P-01  
ATOM   1742  C   GLY P 234     194.350 244.550 401.760  0.00  0.00      P-01  
ATOM   1743  O   GLY P 234     195.270 243.970 401.200  0.00  0.00      P-01  
ATOM   1744  N   GLN P 235     193.400 245.210 401.060  0.00  0.00      P-01  
ATOM   1745  CA  GLN P 235     193.280 245.330 399.610  0.00  0.00      P-01  
ATOM   1746  CB  GLN P 235     191.830 245.750 399.260  0.00  0.00      P-01  
ATOM   1747  CG  GLN P 235     191.410 245.740 397.770  0.00  0.00      P-01  
ATOM   1748  CD  GLN P 235     191.990 246.920 397.010  0.00  0.00      P-01  
ATOM   1749  OE1 GLN P 235     191.900 248.080 397.440  0.00  0.00      P-01  
ATOM   1750  NE2 GLN P 235     192.510 246.640 395.800  0.00  0.00      P-01  
ATOM   1751  C   GLN P 235     194.310 246.130 398.830  0.00  0.00      P-01  
ATOM   1752  O   GLN P 235     194.690 247.280 399.050  0.00  0.00      P-01  
ATOM   1753  N   GLU P 236     194.860 245.530 397.750  0.00  0.00      P-01  
ATOM   1754  CA  GLU P 236     195.930 246.100 396.950  0.00  0.00      P-01  
ATOM   1755  CB  GLU P 236     197.250 245.850 397.730  0.00  0.00      P-01  
ATOM   1756  CG  GLU P 236     198.520 246.430 397.080  0.00  0.00      P-01  
ATOM   1757  CD  GLU P 236     199.690 246.600 398.050  0.00  0.00      P-01  
ATOM   1758  OE1 GLU P 236     200.300 245.560 398.410  0.00  0.00      P-01  
ATOM   1759  OE2 GLU P 236     200.030 247.770 398.360  0.00  0.00      P-01  
ATOM   1760  C   GLU P 236     195.820 245.410 395.590  0.00  0.00      P-01  
ATOM   1761  O   GLU P 236     195.520 244.230 395.460  0.00  0.00      P-01  
ATOM   1762  N   ILE P 237     196.040 246.230 394.540  0.00  0.00      P-01  
ATOM   1763  CA  ILE P 237     196.000 245.680 393.190  0.00  0.00      P-01  
ATOM   1764  CB  ILE P 237     195.910 246.890 392.250  0.00  0.00      P-01  
ATOM   1765  CG2 ILE P 237     197.200 247.700 392.080  0.00  0.00      P-01  
ATOM   1766  CG1 ILE P 237     195.060 246.520 391.000  0.00  0.00      P-01  
ATOM   1767  CD  ILE P 237     194.920 247.690 390.020  0.00  0.00      P-01  
ATOM   1768  C   ILE P 237     197.150 244.810 392.700  0.00  0.00      P-01  
ATOM   1769  O   ILE P 237     198.310 244.930 393.100  0.00  0.00      P-01  
ATOM   1770  N   CYS P 238     196.920 244.010 391.640  0.00  0.00      P-01  
ATOM   1771  CA  CYS P 238     197.970 243.300 390.940  0.00  0.00      P-01  
ATOM   1772  CB  CYS P 238     198.160 241.830 391.400  0.00  0.00      P-01  
ATOM   1773  SG  CYS P 238     196.660 240.810 391.210  0.00  0.00      P-01  
ATOM   1774  C   CYS P 238     197.750 243.410 389.440  0.00  0.00      P-01  
ATOM   1775  O   CYS P 238     196.740 243.900 388.940  0.00  0.00      P-01  
ATOM   1776  N   GLU P 239     198.750 243.000 388.630  0.00  0.00      P-01  
ATOM   1777  CA  GLU P 239     198.780 243.150 387.180  0.00  0.00      P-01  
ATOM   1778  CB  GLU P 239     199.600 244.390 386.750  0.00  0.00      P-01  
ATOM   1779  CG  GLU P 239     199.590 244.680 385.230  0.00  0.00      P-01  
ATOM   1780  CD  GLU P 239     200.030 246.110 384.910  0.00  0.00      P-01  
ATOM   1781  OE1 GLU P 239     201.050 246.610 385.440  0.00  0.00      P-01  
ATOM   1782  OE2 GLU P 239     199.360 246.830 384.120  0.00  0.00      P-01  
ATOM   1783  C   GLU P 239     199.290 241.910 386.450  0.00  0.00      P-01  
ATOM   1784  O   GLU P 239     200.290 241.340 386.870  0.00  0.00      P-01  
ATOM   1785  N   GLY P 240     198.530 241.390 385.460  0.00  0.00      P-01  
ATOM   1786  CA  GLY P 240     198.880 240.180 384.710  0.00  0.00      P-01  
ATOM   1787  C   GLY P 240     199.040 238.960 385.570  0.00  0.00      P-01  
ATOM   1788  O   GLY P 240     198.280 238.600 386.480  0.00  0.00      P-01  
ATOM   1789  N   ASP P 241     200.100 238.200 385.220  0.00  0.00      P-01  
ATOM   1790  CA  ASP P 241     200.500 236.990 385.920  0.00  0.02      P-01  
ATOM   1791  CB  ASP P 241     201.280 236.080 384.940  0.00  0.64      P-01  
ATOM   1792  CG  ASP P 241     200.450 235.870 383.680  0.00  0.20      P-01  
ATOM   1793  OD1 ASP P 241     200.820 236.340 382.570  0.00  0.16      P-01  
ATOM   1794  OD2 ASP P 241     199.380 235.220 383.790  0.00  0.42      P-01  
ATOM   1795  C   ASP P 241     201.260 237.140 387.240  0.00  0.04      P-01  
ATOM   1796  O   ASP P 241     201.540 236.180 387.950  0.00  0.05      P-01  
ATOM   1797  N   GLY P 242     201.400 238.430 387.620  0.00  0.01      P-01  
ATOM   1798  CA  GLY P 242     201.900 238.890 388.910  0.00  0.00      P-01  
ATOM   1799  C   GLY P 242     200.960 238.620 390.050  0.00  0.00      P-01  
ATOM   1800  O   GLY P 242     201.460 238.530 391.170  0.00  0.00      P-01  
ATOM   1801  N   CYS P 243     199.650 238.480 389.760  0.00  0.00      P-01  
ATOM   1802  CA  CYS P 243     198.630 238.080 390.720  0.00  0.00      P-01  
ATOM   1803  CB  CYS P 243     197.250 238.160 390.000  0.00  0.00      P-01  
ATOM   1804  SG  CYS P 243     196.760 239.820 389.450  0.00  0.00      P-01  
ATOM   1805  C   CYS P 243     198.750 236.700 391.340  0.00  0.00      P-01  
ATOM   1806  O   CYS P 243     198.200 236.400 392.400  0.00  0.00      P-01  
ATOM   1807  N   GLY P 244     199.410 235.790 390.600  0.00  0.00      P-01  
ATOM   1808  CA  GLY P 244     199.470 234.410 391.090  0.00  0.00      P-01  
ATOM   1809  C   GLY P 244     198.210 233.610 391.250  0.00  0.00      P-01  
ATOM   1810  O   GLY P 244     197.140 234.010 390.800  0.00  0.00      P-01  
ATOM   1811  N   GLY P 245     198.320 232.370 391.790  0.00  0.00      P-01  
ATOM   1812  CA  GLY P 245     197.290 231.350 391.840  0.00  0.00      P-01  
ATOM   1813  C   GLY P 245     196.940 230.690 390.530  0.00  0.00      P-01  
ATOM   1814  O   GLY P 245     197.630 230.850 389.520  0.00  0.00      P-01  
ATOM   1815  N   THR P 246     195.760 230.030 390.560  0.00  0.00      P-01  
ATOM   1816  CA  THR P 246     195.070 229.220 389.560  0.00  0.00      P-01  
ATOM   1817  CB  THR P 246     193.800 228.680 390.210  0.00  0.00      P-01  
ATOM   1818  OG1 THR P 246     194.060 227.830 391.320  0.00  0.00      P-01  
ATOM   1819  CG2 THR P 246     193.020 227.850 389.160  0.00  0.00      P-01  
ATOM   1820  C   THR P 246     194.730 230.020 388.310  0.00  0.00      P-01  
ATOM   1821  O   THR P 246     194.880 229.450 387.230  0.00  0.00      P-01  
ATOM   1822  N   TYR P 247     194.390 231.330 388.390  0.00  0.00      P-01  
ATOM   1823  CA  TYR P 247     193.830 232.070 387.270  0.00  0.00      P-01  
ATOM   1824  CB  TYR P 247     192.790 233.130 387.730  0.00  0.00      P-01  
ATOM   1825  CG  TYR P 247     191.620 232.460 388.400  0.00  0.00      P-01  
ATOM   1826  CD1 TYR P 247     190.590 231.860 387.660  0.00  0.00      P-01  
ATOM   1827  CE1 TYR P 247     189.380 231.480 388.250  0.00  0.00      P-01  
ATOM   1828  CZ  TYR P 247     189.180 231.680 389.620  0.00  0.00      P-01  
ATOM   1829  OH  TYR P 247     187.910 231.370 390.140  0.00  0.00      P-01  
ATOM   1830  CD2 TYR P 247     191.440 232.660 389.780  0.00  0.00      P-01  
ATOM   1831  CE2 TYR P 247     190.230 232.240 390.360  0.00  0.00      P-01  
ATOM   1832  C   TYR P 247     194.920 232.800 386.490  0.00  0.00      P-01  
ATOM   1833  O   TYR P 247     194.650 233.520 385.520  0.00  0.00      P-01  
ATOM   1834  N   SER P 248     196.220 232.540 386.700  0.00  0.00      P-01  
ATOM   1835  CA  SER P 248     197.330 233.160 386.000  0.00  0.00      P-01  
ATOM   1836  CB  SER P 248     198.100 234.030 387.030  0.00  0.00      P-01  
ATOM   1837  OG  SER P 248     197.200 235.090 387.350  0.00  0.00      P-01  
ATOM   1838  C   SER P 248     198.370 232.130 385.600  0.00  0.00      P-01  
ATOM   1839  O   SER P 248     198.290 230.960 385.990  0.00  0.01      P-01  
ATOM   1840  N   ASP P 249     199.300 232.470 384.680  0.00  0.00      P-01  
ATOM   1841  CA  ASP P 249     200.370 231.650 384.140  0.00  0.25      P-01  
ATOM   1842  CB  ASP P 249     201.170 232.440 383.080  0.00  0.29      P-01  
ATOM   1843  CG  ASP P 249     200.300 232.500 381.830  0.00  2.30      P-01  
ATOM   1844  OD1 ASP P 249     200.070 233.600 381.270  0.00  3.33      P-01  
ATOM   1845  OD2 ASP P 249     199.700 231.510 381.340  0.00  3.36      P-01  
ATOM   1846  C   ASP P 249     201.350 231.190 385.210  0.00  0.97      P-01  
ATOM   1847  O   ASP P 249     201.950 230.110 385.220  0.00  5.27      P-01  
ATOM   1848  N   ASN P 250     201.620 232.020 386.240  0.00  0.11      P-01  
ATOM   1849  CA  ASN P 250     202.480 231.680 387.360  0.00  1.01      P-01  
ATOM   1850  CB  ASN P 250     203.430 232.870 387.680  0.00  0.20      P-01  
ATOM   1851  CG  ASN P 250     204.590 232.910 386.710  0.00  2.30      P-01  
ATOM   1852  OD1 ASN P 250     204.890 231.960 385.980  0.00  4.15      P-01  
ATOM   1853  ND2 ASN P 250     205.360 234.020 386.730  0.00  5.79      P-01  
ATOM   1854  C   ASN P 250     201.630 231.570 388.620  0.00  0.79      P-01  
ATOM   1855  O   ASN P 250     200.940 232.470 389.110  0.00  0.01      P-01  
ATOM   1856  N   ARG P 251     201.810 230.440 389.340  0.00  1.71      P-01  
ATOM   1857  CA  ARG P 251     201.080 230.300 390.590  0.00  0.50      P-01  
ATOM   1858  CB  ARG P 251     201.030 228.820 391.060  0.00  2.53      P-01  
ATOM   1859  CG  ARG P 251     199.990 228.520 392.160  0.00  0.61      P-01  
ATOM   1860  CD  ARG P 251     199.810 227.040 392.560  0.00  2.29      P-01  
ATOM   1861  NE  ARG P 251     198.750 226.890 393.600  0.00  0.21      P-01  
ATOM   1862  CZ  ARG P 251     197.440 226.930 393.350  0.00  0.02      P-01  
ATOM   1863  NH1 ARG P 251     196.940 227.120 392.130  0.00  0.03      P-01  
ATOM   1864  NH2 ARG P 251     196.600 226.610 394.330  0.00  0.01      P-01  
ATOM   1865  C   ARG P 251     201.770 231.120 391.680  0.00  0.00      P-01  
ATOM   1866  O   ARG P 251     201.080 231.740 392.480  0.00  0.00      P-01  
ATOM   1867  N   TYR P 252     203.120 231.140 391.680  0.00  0.00      P-01  
ATOM   1868  CA  TYR P 252     203.970 231.800 392.660  0.00  0.00      P-01  
ATOM   1869  CB  TYR P 252     205.110 230.910 393.210  0.00  0.00      P-01  
ATOM   1870  CG  TYR P 252     204.560 229.530 393.470  0.00  0.00      P-01  
ATOM   1871  CD1 TYR P 252     203.620 229.210 394.470  0.00  0.00      P-01  
ATOM   1872  CE1 TYR P 252     203.160 227.900 394.590  0.00  0.00      P-01  
ATOM   1873  CZ  TYR P 252     203.500 226.880 393.680  0.00  0.26      P-01  
ATOM   1874  OH  TYR P 252     203.030 225.560 393.710  0.00  1.33      P-01  
ATOM   1875  CD2 TYR P 252     204.770 228.550 392.490  0.00  0.33      P-01  
ATOM   1876  CE2 TYR P 252     204.320 227.230 392.590  0.00  2.04      P-01  
ATOM   1877  C   TYR P 252     204.560 233.110 392.130  0.00  0.00      P-01  
ATOM   1878  O   TYR P 252     204.350 233.570 391.010  0.00  0.00      P-01  
ATOM   1879  N   GLY P 253     205.130 233.850 393.100  0.00  0.00      P-01  
ATOM   1880  CA  GLY P 253     205.690 235.190 392.990  0.00  0.00      P-01  
ATOM   1881  C   GLY P 253     204.740 236.330 393.270  0.00  0.00      P-01  
ATOM   1882  O   GLY P 253     205.050 237.510 393.100  0.00  0.00      P-01  
ATOM   1883  N   GLY P 254     203.530 235.990 393.760  0.00  0.00      P-01  
ATOM   1884  CA  GLY P 254     202.550 236.930 394.290  0.00  0.00      P-01  
ATOM   1885  C   GLY P 254     202.820 237.340 395.720  0.00  0.00      P-01  
ATOM   1886  O   GLY P 254     203.840 237.090 396.350  0.00  0.00      P-01  
ATOM   1887  N   THR P 255     201.740 237.910 396.280  0.00  0.00      P-01  
ATOM   1888  CA  THR P 255     201.740 238.450 397.630  0.00  0.00      P-01  
ATOM   1889  CB  THR P 255     201.380 239.940 397.600  0.00  0.00      P-01  
ATOM   1890  OG1 THR P 255     200.100 240.120 397.000  0.00  0.00      P-01  
ATOM   1891  CG2 THR P 255     202.420 240.720 396.780  0.00  0.00      P-01  
ATOM   1892  C   THR P 255     200.800 237.680 398.550  0.00  0.00      P-01  
ATOM   1893  O   THR P 255     200.990 237.800 399.760  0.00  0.00      P-01  
ATOM   1894  N   CYS P 256     199.890 236.810 398.070  0.00  0.00      P-01  
ATOM   1895  CA  CYS P 256     198.910 236.070 398.850  0.00  0.00      P-01  
ATOM   1896  CB  CYS P 256     197.520 236.560 398.360  0.00  0.00      P-01  
ATOM   1897  SG  CYS P 256     196.870 238.030 399.220  0.00  0.00      P-01  
ATOM   1898  C   CYS P 256     199.060 234.590 398.540  0.00  0.00      P-01  
ATOM   1899  O   CYS P 256     199.140 234.250 397.360  0.00  0.00      P-01  
ATOM   1900  N   ASP P 257     199.100 233.760 399.590  0.00  0.00      P-01  
ATOM   1901  CA  ASP P 257     199.310 232.360 399.260  0.00  0.00      P-01  
ATOM   1902  CB  ASP P 257     199.730 231.580 400.540  0.00  0.00      P-01  
ATOM   1903  CG  ASP P 257     200.690 230.450 400.180  0.00  0.00      P-01  
ATOM   1904  OD1 ASP P 257     200.270 229.420 399.600  0.00  0.00      P-01  
ATOM   1905  OD2 ASP P 257     201.890 230.650 400.500  0.00  0.00      P-01  
ATOM   1906  C   ASP P 257     198.120 231.650 398.640  0.00  0.00      P-01  
ATOM   1907  O   ASP P 257     197.090 231.630 399.320  0.00  0.00      P-01  
ATOM   1908  N   PRO P 258     198.160 230.990 397.480  0.00  0.00      P-01  
ATOM   1909  CD  PRO P 258     199.320 230.860 396.590  0.00  0.00      P-01  
ATOM   1910  CA  PRO P 258     196.890 230.640 396.840  0.00  0.00      P-01  
ATOM   1911  CB  PRO P 258     197.270 230.440 395.360  0.00  0.00      P-01  
ATOM   1912  CG  PRO P 258     198.780 230.170 395.330  0.00  0.00      P-01  
ATOM   1913  C   PRO P 258     196.430 229.320 397.460  0.00  0.00      P-01  
ATOM   1914  O   PRO P 258     195.220 229.180 397.630  0.00  0.00      P-01  
ATOM   1915  N   ASP P 259     197.380 228.440 397.800  0.00  0.00      P-01  
ATOM   1916  CA  ASP P 259     197.090 227.180 398.470  0.00  0.00      P-01  
ATOM   1917  CB  ASP P 259     198.350 226.280 398.340  0.00  0.00      P-01  
ATOM   1918  CG  ASP P 259     198.580 225.920 396.880  0.00  0.01      P-01  
ATOM   1919  OD1 ASP P 259     199.380 226.620 396.200  0.00  0.04      P-01  
ATOM   1920  OD2 ASP P 259     197.800 225.120 396.300  0.00  0.01      P-01  
ATOM   1921  C   ASP P 259     196.780 227.290 399.960  0.00  0.00      P-01  
ATOM   1922  O   ASP P 259     195.870 226.660 400.490  0.00  0.00      P-01  
ATOM   1923  N   GLY P 260     197.610 228.110 400.640  0.00  0.00      P-01  
ATOM   1924  CA  GLY P 260     197.600 228.430 402.060  0.00  0.00      P-01  
ATOM   1925  C   GLY P 260     197.740 227.150 402.840  0.00  0.00      P-01  
ATOM   1926  O   GLY P 260     198.270 226.120 402.420  0.00  0.00      P-01  
ATOM   1927  N   CYS P 261     197.300 227.160 404.120  0.00  0.00      P-01  
ATOM   1928  CA  CYS P 261     197.340 225.910 404.860  0.00  0.00      P-01  
ATOM   1929  CB  CYS P 261     198.110 226.210 406.180  0.00  0.00      P-01  
ATOM   1930  SG  CYS P 261     198.240 224.880 407.410  0.00  0.00      P-01  
ATOM   1931  C   CYS P 261     195.980 225.240 404.940  0.00  0.00      P-01  
ATOM   1932  O   CYS P 261     195.000 225.720 405.520  0.00  0.00      P-01  
ATOM   1933  N   ASP P 262     195.850 224.130 404.190  0.00  0.00      P-01  
ATOM   1934  CA  ASP P 262     194.530 223.520 404.070  0.00  0.00      P-01  
ATOM   1935  CB  ASP P 262     194.380 222.780 402.710  0.00  0.00      P-01  
ATOM   1936  CG  ASP P 262     195.540 221.810 402.540  0.00  0.00      P-01  
ATOM   1937  OD1 ASP P 262     196.680 222.230 402.230  0.00  0.00      P-01  
ATOM   1938  OD2 ASP P 262     195.290 220.580 402.660  0.00  0.00      P-01  
ATOM   1939  C   ASP P 262     194.240 222.570 405.220  0.00  0.00      P-01  
ATOM   1940  O   ASP P 262     195.150 222.190 405.960  0.00  0.00      P-01  
ATOM   1941  N   TRP P 263     192.970 222.320 405.580  0.00  0.00      P-01  
ATOM   1942  CA  TRP P 263     192.680 221.280 406.560  0.00  0.00      P-01  
ATOM   1943  CB  TRP P 263     192.160 221.900 407.890  0.00  0.00      P-01  
ATOM   1944  CG  TRP P 263     192.430 221.060 409.140  0.00  0.00      P-01  
ATOM   1945  CD1 TRP P 263     193.310 220.050 409.400  0.00  0.00      P-01  
ATOM   1946  NE1 TRP P 263     193.390 219.790 410.750  0.00  0.00      P-01  
ATOM   1947  CE2 TRP P 263     192.600 220.670 411.450  0.00  0.00      P-01  
ATOM   1948  CD2 TRP P 263     191.990 221.460 410.450  0.00  0.00      P-01  
ATOM   1949  CE3 TRP P 263     191.160 222.490 410.890  0.00  0.00      P-01  
ATOM   1950  CZ3 TRP P 263     190.930 222.750 412.250  0.00  0.00      P-01  
ATOM   1951  CZ2 TRP P 263     192.350 220.880 412.800  0.00  0.00      P-01  
ATOM   1952  CH2 TRP P 263     191.560 221.960 413.220  0.00  0.00      P-01  
ATOM   1953  C   TRP P 263     191.530 220.580 405.860  0.00  0.00      P-01  
ATOM   1954  O   TRP P 263     190.400 221.030 405.670  0.00  0.00      P-01  
ATOM   1955  N   ASN P 264     191.750 219.290 405.540  0.00  0.00      P-01  
ATOM   1956  CA  ASN P 264     190.790 218.350 404.970  0.00  0.00      P-01  
ATOM   1957  CB  ASN P 264     191.170 218.170 403.480  0.00  0.00      P-01  
ATOM   1958  CG  ASN P 264     190.360 217.140 402.710  0.00  0.00      P-01  
ATOM   1959  OD1 ASN P 264     190.900 216.060 402.470  0.00  0.00      P-01  
ATOM   1960  ND2 ASN P 264     189.060 217.400 402.460  0.00  0.00      P-01  
ATOM   1961  C   ASN P 264     190.830 217.010 405.690  0.00  0.00      P-01  
ATOM   1962  O   ASN P 264     191.930 216.460 405.710  0.00  0.00      P-01  
ATOM   1963  N   PRO P 265     189.780 216.430 406.280  0.00  0.00      P-01  
ATOM   1964  CD  PRO P 265     188.560 217.170 406.640  0.00  0.00      P-01  
ATOM   1965  CA  PRO P 265     189.890 215.170 407.020  0.00  0.00      P-01  
ATOM   1966  CB  PRO P 265     188.410 214.880 407.340  0.00  0.00      P-01  
ATOM   1967  CG  PRO P 265     187.680 216.220 407.450  0.00  0.00      P-01  
ATOM   1968  C   PRO P 265     190.440 214.010 406.210  0.00  0.00      P-01  
ATOM   1969  O   PRO P 265     191.100 213.210 406.870  0.00  0.00      P-01  
ATOM   1970  N   TYR P 266     190.150 213.900 404.900  0.00  0.00      P-01  
ATOM   1971  CA  TYR P 266     190.560 212.880 403.940  0.00  0.00      P-01  
ATOM   1972  CB  TYR P 266     189.710 213.100 402.660  0.00  0.00      P-01  
ATOM   1973  CG  TYR P 266     189.380 211.820 401.930  0.00  0.00      P-01  
ATOM   1974  CD1 TYR P 266     190.300 210.960 401.310  0.00  0.00      P-01  
ATOM   1975  CE1 TYR P 266     189.940 209.890 400.490  0.00  0.00      P-01  
ATOM   1976  CZ  TYR P 266     188.570 209.650 400.290  0.00  0.00      P-01  
ATOM   1977  OH  TYR P 266     188.160 208.510 399.570  0.00  0.00      P-01  
ATOM   1978  CD2 TYR P 266     188.020 211.490 401.800  0.00  0.00      P-01  
ATOM   1979  CE2 TYR P 266     187.630 210.400 401.010  0.00  0.00      P-01  
ATOM   1980  C   TYR P 266     192.050 212.980 403.620  0.00  0.00      P-01  
ATOM   1981  O   TYR P 266     192.790 212.000 403.470  0.00  0.00      P-01  
ATOM   1982  N   ARG P 267     192.590 214.200 403.450  0.00  0.00      P-01  
ATOM   1983  CA  ARG P 267     194.000 214.530 403.470  0.00  0.00      P-01  
ATOM   1984  CB  ARG P 267     194.290 216.000 403.060  0.00  0.00      P-01  
ATOM   1985  CG  ARG P 267     195.690 216.180 402.440  0.00  0.00      P-01  
ATOM   1986  CD  ARG P 267     195.970 217.630 401.980  0.00  0.00      P-01  
ATOM   1987  NE  ARG P 267     196.970 217.480 400.880  0.00  0.00      P-01  
ATOM   1988  CZ  ARG P 267     197.790 218.450 400.480  0.00  0.00      P-01  
ATOM   1989  NH1 ARG P 267     197.590 219.710 400.880  0.00  0.00      P-01  
ATOM   1990  NH2 ARG P 267     198.750 218.250 399.580  0.00  0.00      P-01  
ATOM   1991  C   ARG P 267     194.730 214.150 404.750  0.00  0.00      P-01  
ATOM   1992  O   ARG P 267     195.890 213.750 404.690  0.00  0.00      P-01  
ATOM   1993  N   LEU P 268     194.020 214.300 405.890  0.00  0.00      P-01  
ATOM   1994  CA  LEU P 268     194.640 213.950 407.160  0.00  0.00      P-01  
ATOM   1995  CB  LEU P 268     193.900 214.450 408.430  0.00  0.00      P-01  
ATOM   1996  CG  LEU P 268     193.950 215.990 408.680  0.00  0.00      P-01  
ATOM   1997  CD1 LEU P 268     192.870 216.420 409.690  0.00  0.00      P-01  
ATOM   1998  CD2 LEU P 268     195.390 216.360 409.080  0.00  0.00      P-01  
ATOM   1999  C   LEU P 268     194.760 212.430 407.290  0.00  0.00      P-01  
ATOM   2000  O   LEU P 268     195.820 211.920 407.630  0.00  0.00      P-01  
ATOM   2001  N   GLY P 269     193.700 211.690 406.900  0.00  0.00      P-01  
ATOM   2002  CA  GLY P 269     193.800 210.240 406.830  0.00  0.00      P-01  
ATOM   2003  C   GLY P 269     192.440 209.590 406.760  0.00  0.00      P-01  
ATOM   2004  O   GLY P 269     192.230 208.720 405.910  0.00  0.01      P-01  
ATOM   2005  N   ASN P 270     191.490 210.030 407.600  0.00  0.00      P-01  
ATOM   2006  CA  ASN P 270     190.210 209.350 407.720  0.00  0.00      P-01  
ATOM   2007  CB  ASN P 270     189.550 209.830 409.060  0.00  0.00      P-01  
ATOM   2008  CG  ASN P 270     188.330 208.970 409.460  0.00  0.00      P-01  
ATOM   2009  OD1 ASN P 270     187.390 208.790 408.690  0.00  0.00      P-01  
ATOM   2010  ND2 ASN P 270     188.390 208.280 410.600  0.00  0.00      P-01  
ATOM   2011  C   ASN P 270     189.340 209.660 406.500  0.00  0.00      P-01  
ATOM   2012  O   ASN P 270     189.080 210.830 406.230  0.00  0.00      P-01  
ATOM   2013  C1  ASN P 270     189.350 208.430 411.660  0.00  0.00      P-01  
ATOM   2014  C5  ASN P 270     191.670 208.110 412.110  0.00  0.13      P-01  
ATOM   2015  O5  ASN P 270     190.580 207.880 411.200  0.00  0.06      P-01  
ATOM   2016  C2  ASN P 270     188.850 207.670 412.880  0.00  0.16      P-01  
ATOM   2017  NZ  ASN P 270     187.510 208.060 413.320  0.00  0.12      P-01  
ATOM   2018  CZ  ASN P 270     187.120 209.320 413.560  0.00  0.03      P-01  
ATOM   2019  OZ  ASN P 270     187.840 210.300 413.390  0.00  0.00      P-01  
ATOM   2020  CT  ASN P 270     185.710 209.460 414.070  0.00  0.12      P-01  
ATOM   2021  C3  ASN P 270     189.910 207.810 413.960  0.00  0.20      P-01  
ATOM   2022  O3  ASN P 270     189.560 207.040 415.110  0.00  1.23      P-01  
ATOM   2023  C4  ASN P 270     191.300 207.470 413.440  0.00  0.68      P-01  
ATOM   2024  O4  ASN P 270     192.310 208.000 414.300  0.00  0.24      P-01  
ATOM   2025  C6  ASN P 270     192.930 207.520 411.520  0.00  0.70      P-01  
ATOM   2026  O6  ASN P 270     192.780 206.130 411.230  0.00  0.89      P-01  
ATOM   2027  N   THR P 271     188.920 208.550 405.860  0.00  0.00      P-01  
ATOM   2028  CA  THR P 271     188.140 208.620 404.640  0.00  0.00      P-01  
ATOM   2029  CB  THR P 271     188.460 207.670 403.480  0.00  0.01      P-01  
ATOM   2030  OG1 THR P 271     188.230 206.310 403.800  0.00  0.57      P-01  
ATOM   2031  CG2 THR P 271     189.960 207.680 403.110  0.00  0.01      P-01  
ATOM   2032  C   THR P 271     186.640 208.520 404.910  0.00  0.00      P-01  
ATOM   2033  O   THR P 271     185.840 208.660 404.000  0.00  0.01      P-01  
ATOM   2034  N   SER P 272     186.210 208.170 406.150  0.00  0.00      P-01  
ATOM   2035  CA  SER P 272     184.840 207.850 406.510  0.00  0.00      P-01  
ATOM   2036  CB  SER P 272     184.780 206.480 407.240  0.00  0.69      P-01  
ATOM   2037  OG  SER P 272     184.980 205.480 406.240  0.00  1.01      P-01  
ATOM   2038  C   SER P 272     184.360 208.830 407.570  0.00  0.00      P-01  
ATOM   2039  O   SER P 272     183.360 208.650 408.250  0.00  0.00      P-01  
ATOM   2040  N   PHE P 273     185.040 209.990 407.710  0.00  0.00      P-01  
ATOM   2041  CA  PHE P 273     184.660 210.990 408.700  0.00  0.00      P-01  
ATOM   2042  CB  PHE P 273     185.860 211.870 409.150  0.00  0.00      P-01  
ATOM   2043  CG  PHE P 273     185.510 212.900 410.190  0.00  0.00      P-01  
ATOM   2044  CD1 PHE P 273     185.180 212.400 411.460  0.00  0.00      P-01  
ATOM   2045  CE1 PHE P 273     184.890 213.330 412.470  0.00  0.00      P-01  
ATOM   2046  CZ  PHE P 273     184.960 214.720 412.290  0.00  0.00      P-01  
ATOM   2047  CD2 PHE P 273     185.670 214.270 409.990  0.00  0.00      P-01  
ATOM   2048  CE2 PHE P 273     185.360 215.170 411.020  0.00  0.00      P-01  
ATOM   2049  C   PHE P 273     183.470 211.820 408.250  0.00  0.00      P-01  
ATOM   2050  O   PHE P 273     182.440 211.980 408.910  0.00  0.00      P-01  
ATOM   2051  N   TYR P 274     183.540 212.250 406.980  0.00  0.00      P-01  
ATOM   2052  CA  TYR P 274     182.600 213.190 406.390  0.00  0.00      P-01  
ATOM   2053  CB  TYR P 274     183.200 214.630 406.350  0.00  0.00      P-01  
ATOM   2054  CG  TYR P 274     182.210 215.590 405.750  0.00  0.00      P-01  
ATOM   2055  CD1 TYR P 274     181.520 216.520 406.540  0.00  0.00      P-01  
ATOM   2056  CE1 TYR P 274     180.760 217.520 405.920  0.00  0.00      P-01  
ATOM   2057  CZ  TYR P 274     180.710 217.620 404.520  0.00  0.00      P-01  
ATOM   2058  OH  TYR P 274     180.060 218.700 403.890  0.00  0.00      P-01  
ATOM   2059  CD2 TYR P 274     182.180 215.730 404.350  0.00  0.00      P-01  
ATOM   2060  CE2 TYR P 274     181.410 216.720 403.720  0.00  0.00      P-01  
ATOM   2061  C   TYR P 274     182.360 212.670 404.980  0.00  0.00      P-01  
ATOM   2062  O   TYR P 274     183.210 212.490 404.120  0.00  0.00      P-01  
ATOM   2063  N   GLY P 275     181.060 212.350 404.850  0.00  0.00      P-01  
ATOM   2064  CA  GLY P 275     180.560 211.820 403.580  0.00  0.00      P-01  
ATOM   2065  C   GLY P 275     179.190 211.200 403.710  0.00  0.00      P-01  
ATOM   2066  O   GLY P 275     178.620 211.130 404.800  0.00  0.00      P-01  
ATOM   2067  N   PRO P 276     178.600 210.810 402.570  0.00  0.00      P-01  
ATOM   2068  CD  PRO P 276     179.240 210.950 401.260  0.00  0.00      P-01  
ATOM   2069  CA  PRO P 276     177.150 210.590 402.540  0.00  0.00      P-01  
ATOM   2070  CB  PRO P 276     176.910 210.860 401.040  0.00  0.00      P-01  
ATOM   2071  CG  PRO P 276     178.180 210.530 400.250  0.00  0.00      P-01  
ATOM   2072  C   PRO P 276     176.900 209.120 402.820  0.00  0.00      P-01  
ATOM   2073  O   PRO P 276     177.490 208.220 402.210  0.00  0.00      P-01  
ATOM   2074  N   GLY P 277     175.970 208.770 403.730  0.00  0.00      P-01  
ATOM   2075  CA  GLY P 277     175.580 207.400 404.050  0.00  0.00      P-01  
ATOM   2076  C   GLY P 277     175.830 206.980 405.480  0.00  0.00      P-01  
ATOM   2077  O   GLY P 277     176.490 207.650 406.280  0.00  0.00      P-01  
ATOM   2078  N   SER P 278     175.300 205.800 405.840  0.00  0.00      P-01  
ATOM   2079  CA  SER P 278     175.320 205.240 407.180  0.00  0.05      P-01  
ATOM   2080  CB  SER P 278     174.510 203.920 407.140  0.00  0.83      P-01  
ATOM   2081  OG  SER P 278     174.780 203.150 405.970  0.00  1.86      P-01  
ATOM   2082  C   SER P 278     176.720 204.960 407.730  0.00  0.20      P-01  
ATOM   2083  O   SER P 278     176.880 204.990 408.950  0.00  1.07      P-01  
ATOM   2084  N   SER P 279     177.740 204.610 406.930  0.00  0.20      P-01  
ATOM   2085  CA  SER P 279     179.020 204.180 407.470  0.00  1.12      P-01  
ATOM   2086  CB  SER P 279     179.830 203.270 406.490  0.00  2.43      P-01  
ATOM   2087  OG  SER P 279     179.860 203.910 405.210  0.00  4.05      P-01  
ATOM   2088  C   SER P 279     179.970 205.330 407.780  0.00  0.17      P-01  
ATOM   2089  O   SER P 279     181.060 205.210 408.320  0.00  0.71      P-01  
ATOM   2090  N   PHE P 280     179.530 206.570 407.470  0.00  0.00      P-01  
ATOM   2091  CA  PHE P 280     180.270 207.800 407.690  0.00  0.00      P-01  
ATOM   2092  CB  PHE P 280     180.000 208.940 406.660  0.00  0.00      P-01  
ATOM   2093  CG  PHE P 280     180.510 208.440 405.330  0.00  0.00      P-01  
ATOM   2094  CD1 PHE P 280     181.800 208.820 404.930  0.00  0.00      P-01  
ATOM   2095  CE1 PHE P 280     182.210 208.350 403.680  0.00  0.00      P-01  
ATOM   2096  CZ  PHE P 280     181.500 207.400 402.920  0.00  0.00      P-01  
ATOM   2097  CD2 PHE P 280     179.700 207.630 404.540  0.00  0.00      P-01  
ATOM   2098  CE2 PHE P 280     180.200 207.090 403.340  0.00  0.00      P-01  
ATOM   2099  C   PHE P 280     180.010 208.290 409.100  0.00  0.00      P-01  
ATOM   2100  O   PHE P 280     178.860 208.270 409.550  0.00  0.00      P-01  
ATOM   2101  N   THR P 281     181.040 208.860 409.750  0.00  0.00      P-01  
ATOM   2102  CA  THR P 281     180.840 209.360 411.110  0.00  0.00      P-01  
ATOM   2103  CB  THR P 281     182.150 209.930 411.660  0.00  0.00      P-01  
ATOM   2104  OG1 THR P 281     183.140 208.920 411.760  0.00  0.00      P-01  
ATOM   2105  CG2 THR P 281     181.890 210.520 413.060  0.00  0.00      P-01  
ATOM   2106  C   THR P 281     179.720 210.390 411.070  0.00  0.00      P-01  
ATOM   2107  O   THR P 281     178.730 210.410 411.800  0.00  0.00      P-01  
ATOM   2108  N   LEU P 282     179.940 211.330 410.130  0.00  0.00      P-01  
ATOM   2109  CA  LEU P 282     178.960 212.380 409.890  0.00  0.00      P-01  
ATOM   2110  CB  LEU P 282     179.770 213.710 409.820  0.00  0.00      P-01  
ATOM   2111  CG  LEU P 282     180.160 214.210 411.240  0.00  0.00      P-01  
ATOM   2112  CD1 LEU P 282     181.130 215.380 410.960  0.00  0.00      P-01  
ATOM   2113  CD2 LEU P 282     178.950 214.740 412.040  0.00  0.00      P-01  
ATOM   2114  C   LEU P 282     178.390 212.260 408.490  0.00  0.00      P-01  
ATOM   2115  O   LEU P 282     179.080 212.300 407.470  0.00  0.00      P-01  
ATOM   2116  N   ASP P 283     177.050 212.130 408.400  0.00  0.00      P-01  
ATOM   2117  CA  ASP P 283     176.290 211.920 407.170  0.00  0.00      P-01  
ATOM   2118  CB  ASP P 283     174.930 211.220 407.460  0.00  0.00      P-01  
ATOM   2119  CG  ASP P 283     174.340 210.630 406.190  0.00  0.00      P-01  
ATOM   2120  OD1 ASP P 283     174.710 211.170 405.110  0.00  0.02      P-01  
ATOM   2121  OD2 ASP P 283     173.480 209.710 406.230  0.00  0.02      P-01  
ATOM   2122  C   ASP P 283     176.190 213.320 406.610  0.00  0.00      P-01  
ATOM   2123  O   ASP P 283     175.920 214.240 407.380  0.00  0.00      P-01  
ATOM   2124  N   THR P 284     176.420 213.530 405.300  0.00  0.00      P-01  
ATOM   2125  CA  THR P 284     176.190 214.830 404.690  0.00  0.00      P-01  
ATOM   2126  CB  THR P 284     177.090 215.220 403.510  0.00  0.00      P-01  
ATOM   2127  OG1 THR P 284     176.860 214.290 402.460  0.00  0.00      P-01  
ATOM   2128  CG2 THR P 284     178.470 215.050 404.170  0.00  0.00      P-01  
ATOM   2129  C   THR P 284     174.740 214.950 404.210  0.00  0.00      P-01  
ATOM   2130  O   THR P 284     174.400 216.030 403.740  0.00  0.00      P-01  
ATOM   2131  N   THR P 285     173.990 213.830 404.330  0.00  0.00      P-01  
ATOM   2132  CA  THR P 285     172.600 213.850 403.900  0.00  0.00      P-01  
ATOM   2133  CB  THR P 285     172.070 212.440 403.610  0.00  0.00      P-01  
ATOM   2134  OG1 THR P 285     173.110 211.660 403.050  0.00  0.00      P-01  
ATOM   2135  CG2 THR P 285     170.950 212.500 402.560  0.00  0.00      P-01  
ATOM   2136  C   THR P 285     171.690 214.340 405.010  0.00  0.00      P-01  
ATOM   2137  O   THR P 285     170.490 214.480 404.750  0.00  0.00      P-01  
ATOM   2138  N   LYS P 286     172.200 214.590 406.230  0.00  0.00      P-01  
ATOM   2139  CA  LYS P 286     171.440 214.930 407.420  0.00  0.00      P-01  
ATOM   2140  CB  LYS P 286     171.660 213.860 408.530  0.00  0.04      P-01  
ATOM   2141  CG  LYS P 286     171.180 212.460 408.110  0.00  0.14      P-01  
ATOM   2142  CD  LYS P 286     171.400 211.320 409.140  0.00  0.37      P-01  
ATOM   2143  CE  LYS P 286     170.780 209.940 408.830  0.00  1.51      P-01  
ATOM   2144  NZ  LYS P 286     171.050 209.480 407.460  0.00  1.62      P-01  
ATOM   2145  C   LYS P 286     171.930 216.280 407.940  0.00  0.00      P-01  
ATOM   2146  O   LYS P 286     172.890 216.880 407.460  0.00  0.00      P-01  
ATOM   2147  N   LYS P 287     171.120 216.930 408.790  0.00  0.00      P-01  
ATOM   2148  CA  LYS P 287     171.440 218.310 409.110  0.00  0.00      P-01  
ATOM   2149  CB  LYS P 287     170.330 218.930 410.000  0.00  0.00      P-01  
ATOM   2150  CG  LYS P 287     170.310 220.470 409.990  0.00  0.00      P-01  
ATOM   2151  CD  LYS P 287     169.030 221.080 410.610  0.00  0.00      P-01  
ATOM   2152  CE  LYS P 287     168.570 222.410 409.970  0.00  0.01      P-01  
ATOM   2153  NZ  LYS P 287     168.160 222.160 408.580  0.00  0.00      P-01  
ATOM   2154  C   LYS P 287     172.760 218.450 409.860  0.00  0.00      P-01  
ATOM   2155  O   LYS P 287     173.100 217.520 410.600  0.00  0.00      P-01  
ATOM   2156  N   LEU P 288     173.530 219.550 409.770  0.00  0.00      P-01  
ATOM   2157  CA  LEU P 288     174.910 219.590 410.240  0.00  0.00      P-01  
ATOM   2158  CB  LEU P 288     175.910 219.120 409.150  0.00  0.00      P-01  
ATOM   2159  CG  LEU P 288     177.430 219.190 409.460  0.00  0.00      P-01  
ATOM   2160  CD1 LEU P 288     177.690 218.280 410.670  0.00  0.00      P-01  
ATOM   2161  CD2 LEU P 288     178.390 218.960 408.280  0.00  0.00      P-01  
ATOM   2162  C   LEU P 288     175.120 221.000 410.760  0.00  0.00      P-01  
ATOM   2163  O   LEU P 288     174.690 222.050 410.270  0.00  0.00      P-01  
ATOM   2164  N   THR P 289     175.980 221.090 411.790  0.00  0.00      P-01  
ATOM   2165  CA  THR P 289     176.440 222.300 412.470  0.00  0.00      P-01  
ATOM   2166  CB  THR P 289     175.880 222.430 413.880  0.00  0.00      P-01  
ATOM   2167  OG1 THR P 289     174.480 222.620 413.730  0.00  0.00      P-01  
ATOM   2168  CG2 THR P 289     176.550 223.560 414.700  0.00  0.00      P-01  
ATOM   2169  C   THR P 289     177.960 222.230 412.490  0.00  0.00      P-01  
ATOM   2170  O   THR P 289     178.500 221.180 412.830  0.00  0.00      P-01  
ATOM   2171  N   VAL P 290     178.600 223.390 412.210  0.00  0.00      P-01  
ATOM   2172  CA  VAL P 290     180.040 223.520 412.140  0.00  0.00      P-01  
ATOM   2173  CB  VAL P 290     180.520 224.000 410.760  0.00  0.00      P-01  
ATOM   2174  CG1 VAL P 290     182.060 224.120 410.820  0.00  0.00      P-01  
ATOM   2175  CG2 VAL P 290     180.080 223.050 409.630  0.00  0.00      P-01  
ATOM   2176  C   VAL P 290     180.330 224.610 413.160  0.00  0.00      P-01  
ATOM   2177  O   VAL P 290     179.810 225.710 413.020  0.00  0.00      P-01  
ATOM   2178  N   VAL P 291     181.030 224.190 414.240  0.00  0.00      P-01  
ATOM   2179  CA  VAL P 291     181.440 225.050 415.340  0.00  0.00      P-01  
ATOM   2180  CB  VAL P 291     181.140 224.190 416.570  0.00  0.00      P-01  
ATOM   2181  CG1 VAL P 291     181.590 224.880 417.860  0.00  0.00      P-01  
ATOM   2182  CG2 VAL P 291     179.630 223.920 416.740  0.00  0.00      P-01  
ATOM   2183  C   VAL P 291     182.950 225.240 415.250  0.00  0.00      P-01  
ATOM   2184  O   VAL P 291     183.710 224.290 415.390  0.00  0.00      P-01  
ATOM   2185  N   THR P 292     183.430 226.490 415.060  0.00  0.00      P-01  
ATOM   2186  CA  THR P 292     184.810 226.910 414.940  0.00  0.00      P-01  
ATOM   2187  CB  THR P 292     185.140 227.590 413.610  0.00  0.00      P-01  
ATOM   2188  OG1 THR P 292     184.570 226.780 412.590  0.00  0.00      P-01  
ATOM   2189  CG2 THR P 292     186.650 227.810 413.380  0.00  0.00      P-01  
ATOM   2190  C   THR P 292     185.380 227.760 416.060  0.00  0.00      P-01  
ATOM   2191  O   THR P 292     184.920 228.900 416.190  0.00  0.00      P-01  
ATOM   2192  N   GLN P 293     186.410 227.380 416.850  0.00  0.00      P-01  
ATOM   2193  CA  GLN P 293     186.960 228.190 417.930  0.00  0.00      P-01  
ATOM   2194  CB  GLN P 293     187.090 227.350 419.230  0.00  0.00      P-01  
ATOM   2195  CG  GLN P 293     185.730 226.920 419.830  0.00  0.00      P-01  
ATOM   2196  CD  GLN P 293     185.940 225.970 421.000  0.00  0.99      P-01  
ATOM   2197  OE1 GLN P 293     187.020 225.450 421.280  0.00  1.77      P-01  
ATOM   2198  NE2 GLN P 293     184.860 225.740 421.780  0.00  1.90      P-01  
ATOM   2199  C   GLN P 293     188.350 228.640 417.530  0.00  0.00      P-01  
ATOM   2200  O   GLN P 293     189.240 227.880 417.150  0.00  0.00      P-01  
ATOM   2201  N   PHE P 294     188.680 229.940 417.660  0.00  0.00      P-01  
ATOM   2202  CA  PHE P 294     189.960 230.490 417.230  0.00  0.00      P-01  
ATOM   2203  CB  PHE P 294     189.790 231.860 416.510  0.00  0.00      P-01  
ATOM   2204  CG  PHE P 294     189.310 231.720 415.090  0.00  0.00      P-01  
ATOM   2205  CD1 PHE P 294     187.910 231.660 414.930  0.00  0.00      P-01  
ATOM   2206  CE1 PHE P 294     187.390 231.630 413.630  0.00  0.00      P-01  
ATOM   2207  CZ  PHE P 294     188.180 231.570 412.470  0.00  0.00      P-01  
ATOM   2208  CD2 PHE P 294     190.080 231.820 413.930  0.00  0.00      P-01  
ATOM   2209  CE2 PHE P 294     189.570 231.710 412.630  0.00  0.00      P-01  
ATOM   2210  C   PHE P 294     190.810 230.700 418.470  0.00  0.00      P-01  
ATOM   2211  O   PHE P 294     190.380 231.070 419.560  0.00  0.00      P-01  
ATOM   2212  N   GLU P 295     192.140 230.510 418.390  0.00  0.00      P-01  
ATOM   2213  CA  GLU P 295     193.090 230.660 419.480  0.00  0.00      P-01  
ATOM   2214  CB  GLU P 295     193.910 229.350 419.680  0.00  0.08      P-01  
ATOM   2215  CG  GLU P 295     194.590 229.190 421.060  0.00  2.41      P-01  
ATOM   2216  CD  GLU P 295     195.390 227.900 421.140  0.00  3.64      P-01  
ATOM   2217  OE1 GLU P 295     196.650 227.980 421.160  0.00  3.43      P-01  
ATOM   2218  OE2 GLU P 295     194.810 226.780 421.130  0.00  4.61      P-01  
ATOM   2219  C   GLU P 295     193.950 231.910 419.350  0.00  0.00      P-01  
ATOM   2220  O   GLU P 295     194.260 232.390 418.260  0.00  0.00      P-01  
ATOM   2221  N   THR P 296     194.320 232.530 420.490  0.00  0.15      P-01  
ATOM   2222  CA  THR P 296     194.960 233.840 420.600  0.00  0.14      P-01  
ATOM   2223  CB  THR P 296     194.870 234.520 421.960  0.00  4.93      P-01  
ATOM   2224  OG1 THR P 296     195.200 233.640 423.030  0.00 10.22      P-01  
ATOM   2225  CG2 THR P 296     193.390 234.940 422.070  0.00  7.53      P-01  
ATOM   2226  C   THR P 296     196.420 233.740 420.190  0.00  0.69      P-01  
ATOM   2227  O   THR P 296     197.120 234.730 419.990  0.00  2.59      P-01  
ATOM   2228  N   SER P 297     196.920 232.510 419.950  0.00  0.55      P-01  
ATOM   2229  CA  SER P 297     198.210 232.120 419.410  0.00  1.65      P-01  
ATOM   2230  CB  SER P 297     198.500 230.710 419.990  0.00  3.30      P-01  
ATOM   2231  OG  SER P 297     197.690 229.730 419.350  0.00  2.38      P-01  
ATOM   2232  C   SER P 297     198.360 232.020 417.900  0.00  0.41      P-01  
ATOM   2233  O   SER P 297     199.400 231.740 417.310  0.00  1.16      P-01  
ATOM   2234  N   GLY P 298     197.230 232.180 417.180  0.00  0.00      P-01  
ATOM   2235  CA  GLY P 298     197.020 231.910 415.760  0.00  0.00      P-01  
ATOM   2236  C   GLY P 298     196.580 230.500 415.500  0.00  0.00      P-01  
ATOM   2237  O   GLY P 298     196.320 230.150 414.350  0.00  0.01      P-01  
ATOM   2238  N   ALA P 299     196.360 229.640 416.520  0.00  0.01      P-01  
ATOM   2239  CA  ALA P 299     195.750 228.340 416.290  0.00  0.00      P-01  
ATOM   2240  CB  ALA P 299     196.220 227.310 417.340  0.00  0.03      P-01  
ATOM   2241  C   ALA P 299     194.240 228.310 416.170  0.00  0.00      P-01  
ATOM   2242  O   ALA P 299     193.620 229.360 416.360  0.00  0.00      P-01  
ATOM   2243  N   ILE P 300     193.630 227.200 415.710  0.00  0.00      P-01  
ATOM   2244  CA  ILE P 300     192.220 227.000 415.400  0.00  0.00      P-01  
ATOM   2245  CB  ILE P 300     191.890 227.200 413.910  0.00  0.00      P-01  
ATOM   2246  CG2 ILE P 300     190.370 227.310 413.700  0.00  0.00      P-01  
ATOM   2247  CG1 ILE P 300     192.640 228.390 413.260  0.00  0.00      P-01  
ATOM   2248  CD  ILE P 300     192.390 228.530 411.750  0.00  0.00      P-01  
ATOM   2249  C   ILE P 300     191.850 225.570 415.790  0.00  0.00      P-01  
ATOM   2250  O   ILE P 300     192.510 224.540 415.650  0.00  0.00      P-01  
ATOM   2251  N   ASN P 301     190.650 225.510 416.400  0.00  0.00      P-01  
ATOM   2252  CA  ASN P 301     190.000 224.250 416.740  0.00  0.00      P-01  
ATOM   2253  CB  ASN P 301     189.830 224.290 418.280  0.00  0.00      P-01  
ATOM   2254  CG  ASN P 301     191.110 223.960 419.040  0.00  0.01      P-01  
ATOM   2255  OD1 ASN P 301     191.590 224.800 419.800  0.00  0.02      P-01  
ATOM   2256  ND2 ASN P 301     191.460 222.650 419.020  0.00  0.01      P-01  
ATOM   2257  C   ASN P 301     188.580 224.170 416.190  0.00  0.00      P-01  
ATOM   2258  O   ASN P 301     187.910 225.190 416.060  0.00  0.00      P-01  
ATOM   2259  N   ARG P 302     188.090 222.950 415.910  0.00  0.00      P-01  
ATOM   2260  CA  ARG P 302     186.890 222.840 415.100  0.00  0.00      P-01  
ATOM   2261  CB  ARG P 302     187.210 222.910 413.580  0.00  0.00      P-01  
ATOM   2262  CG  ARG P 302     186.330 222.060 412.640  0.00  0.00      P-01  
ATOM   2263  CD  ARG P 302     184.950 222.740 412.490  0.00  0.00      P-01  
ATOM   2264  NE  ARG P 302     185.140 224.040 411.780  0.00  0.00      P-01  
ATOM   2265  CZ  ARG P 302     185.350 224.110 410.460  0.00  0.00      P-01  
ATOM   2266  NH1 ARG P 302     185.310 223.070 409.640  0.00  0.00      P-01  
ATOM   2267  NH2 ARG P 302     185.500 225.370 410.050  0.00  0.00      P-01  
ATOM   2268  C   ARG P 302     186.090 221.610 415.490  0.00  0.00      P-01  
ATOM   2269  O   ARG P 302     186.650 220.510 415.550  0.00  0.00      P-01  
ATOM   2270  N   TYR P 303     184.770 221.700 415.760  0.00  0.00      P-01  
ATOM   2271  CA  TYR P 303     183.820 220.650 416.100  0.00  0.00      P-01  
ATOM   2272  CB  TYR P 303     183.320 220.860 417.560  0.00  0.00      P-01  
ATOM   2273  CG  TYR P 303     184.470 221.160 418.480  0.00  0.03      P-01  
ATOM   2274  CD1 TYR P 303     184.950 222.460 418.690  0.00  0.06      P-01  
ATOM   2275  CE1 TYR P 303     186.120 222.710 419.420  0.00  1.52      P-01  
ATOM   2276  CZ  TYR P 303     186.820 221.650 420.010  0.00  3.09      P-01  
ATOM   2277  OH  TYR P 303     187.850 221.870 420.940  0.00  8.88      P-01  
ATOM   2278  CD2 TYR P 303     185.150 220.100 419.090  0.00  0.38      P-01  
ATOM   2279  CE2 TYR P 303     186.320 220.350 419.830  0.00  1.93      P-01  
ATOM   2280  C   TYR P 303     182.690 220.580 415.090  0.00  0.00      P-01  
ATOM   2281  O   TYR P 303     182.350 221.460 414.300  0.00  0.00      P-01  
ATOM   2282  N   TYR P 304     182.020 219.410 415.120  0.00  0.00      P-01  
ATOM   2283  CA  TYR P 304     180.950 219.050 414.210  0.00  0.00      P-01  
ATOM   2284  CB  TYR P 304     181.320 217.920 413.210  0.00  0.00      P-01  
ATOM   2285  CG  TYR P 304     182.410 218.440 412.300  0.00  0.00      P-01  
ATOM   2286  CD1 TYR P 304     183.750 218.190 412.620  0.00  0.00      P-01  
ATOM   2287  CE1 TYR P 304     184.720 218.700 411.740  0.00  0.00      P-01  
ATOM   2288  CZ  TYR P 304     184.410 219.490 410.630  0.00  0.00      P-01  
ATOM   2289  OH  TYR P 304     185.420 220.110 409.860  0.00  0.00      P-01  
ATOM   2290  CD2 TYR P 304     182.080 219.290 411.240  0.00  0.00      P-01  
ATOM   2291  CE2 TYR P 304     183.060 219.800 410.380  0.00  0.00      P-01  
ATOM   2292  C   TYR P 304     179.780 218.510 415.030  0.00  0.00      P-01  
ATOM   2293  O   TYR P 304     179.970 217.420 415.580  0.00  0.00      P-01  
ATOM   2294  N   VAL P 305     178.570 219.100 415.040  0.00  0.00      P-01  
ATOM   2295  CA  VAL P 305     177.400 218.590 415.720  0.00  0.00      P-01  
ATOM   2296  CB  VAL P 305     176.830 219.640 416.690  0.00  0.00      P-01  
ATOM   2297  CG1 VAL P 305     175.690 219.070 417.550  0.00  0.00      P-01  
ATOM   2298  CG2 VAL P 305     177.910 220.230 417.620  0.00  0.00      P-01  
ATOM   2299  C   VAL P 305     176.340 218.040 414.780  0.00  0.00      P-01  
ATOM   2300  O   VAL P 305     175.960 218.710 413.820  0.00  0.00      P-01  
ATOM   2301  N   GLN P 306     175.790 216.830 415.010  0.00  0.00      P-01  
ATOM   2302  CA  GLN P 306     174.760 216.250 414.160  0.00  0.00      P-01  
ATOM   2303  CB  GLN P 306     175.370 215.440 412.980  0.00  0.00      P-01  
ATOM   2304  CG  GLN P 306     174.280 214.770 412.110  0.00  0.00      P-01  
ATOM   2305  CD  GLN P 306     174.900 214.390 410.760  0.00  0.00      P-01  
ATOM   2306  OE1 GLN P 306     175.410 213.280 410.630  0.00  0.00      P-01  
ATOM   2307  NE2 GLN P 306     174.790 215.270 409.740  0.00  0.00      P-01  
ATOM   2308  C   GLN P 306     173.990 215.270 415.040  0.00  0.00      P-01  
ATOM   2309  O   GLN P 306     174.490 214.330 415.650  0.00  0.00      P-01  
ATOM   2310  N   ASN P 307     172.670 215.540 415.120  0.00  0.00      P-01  
ATOM   2311  CA  ASN P 307     171.700 214.720 415.830  0.00  0.01      P-01  
ATOM   2312  CB  ASN P 307     171.360 213.440 415.020  0.00  0.01      P-01  
ATOM   2313  CG  ASN P 307     170.770 213.920 413.700  0.00  0.18      P-01  
ATOM   2314  OD1 ASN P 307     169.880 214.780 413.640  0.00  0.42      P-01  
ATOM   2315  ND2 ASN P 307     171.200 213.290 412.590  0.00  0.25      P-01  
ATOM   2316  C   ASN P 307     172.040 214.420 417.280  0.00  0.00      P-01  
ATOM   2317  O   ASN P 307     172.020 213.290 417.780  0.00  0.01      P-01  
ATOM   2318  N   GLY P 308     172.330 215.470 418.060  0.00  0.00      P-01  
ATOM   2319  CA  GLY P 308     172.840 215.490 419.430  0.00  0.00      P-01  
ATOM   2320  C   GLY P 308     174.330 215.400 419.650  0.00  0.37      P-01  
ATOM   2321  O   GLY P 308     174.790 215.950 420.640  0.00  4.02      P-01  
ATOM   2322  N   VAL P 309     175.160 214.740 418.820  0.00  0.10      P-01  
ATOM   2323  CA  VAL P 309     176.530 214.380 419.150  0.00  1.31      P-01  
ATOM   2324  CB  VAL P 309     176.940 212.930 418.880  0.00  0.52      P-01  
ATOM   2325  CG1 VAL P 309     177.420 212.590 417.460  0.00  4.08      P-01  
ATOM   2326  CG2 VAL P 309     178.100 212.540 419.810  0.00  2.13      P-01  
ATOM   2327  C   VAL P 309     177.520 215.330 418.480  0.00  0.62      P-01  
ATOM   2328  O   VAL P 309     177.190 215.740 417.380  0.00  0.00      P-01  
ATOM   2329  N   THR P 310     178.660 215.580 419.150  0.00  1.90      P-01  
ATOM   2330  CA  THR P 310     179.690 216.510 418.710  0.00  0.96      P-01  
ATOM   2331  CB  THR P 310     180.110 217.430 419.860  0.00  3.66      P-01  
ATOM   2332  OG1 THR P 310     179.030 218.100 420.500  0.00  9.23      P-01  
ATOM   2333  CG2 THR P 310     181.190 218.460 419.490  0.00  1.99      P-01  
ATOM   2334  C   THR P 310     180.880 215.600 418.450  0.00  2.24      P-01  
ATOM   2335  O   THR P 310     181.230 214.780 419.290  0.00  6.37      P-01  
ATOM   2336  N   PHE P 311     181.570 215.820 417.310  0.00  0.35      P-01  
ATOM   2337  CA  PHE P 311     182.860 215.240 416.980  0.00  0.49      P-01  
ATOM   2338  CB  PHE P 311     182.780 214.250 415.780  0.00  0.02      P-01  
ATOM   2339  CG  PHE P 311     182.170 212.960 416.250  0.00  0.02      P-01  
ATOM   2340  CD1 PHE P 311     182.920 212.080 417.050  0.00  0.03      P-01  
ATOM   2341  CE1 PHE P 311     182.450 210.800 417.410  0.00  0.08      P-01  
ATOM   2342  CZ  PHE P 311     181.190 210.410 416.910  0.00  0.15      P-01  
ATOM   2343  CD2 PHE P 311     180.880 212.570 415.860  0.00  0.44      P-01  
ATOM   2344  CE2 PHE P 311     180.410 211.280 416.140  0.00  0.82      P-01  
ATOM   2345  C   PHE P 311     183.820 216.370 416.640  0.00  0.04      P-01  
ATOM   2346  O   PHE P 311     183.420 217.540 416.610  0.00  0.00      P-01  
ATOM   2347  N   GLN P 312     185.120 216.050 416.500  0.00  0.13      P-01  
ATOM   2348  CA  GLN P 312     186.050 217.120 416.140  0.00  0.03      P-01  
ATOM   2349  CB  GLN P 312     186.990 217.650 417.260  0.00  0.78      P-01  
ATOM   2350  CG  GLN P 312     188.150 216.710 417.640  0.00  1.21      P-01  
ATOM   2351  CD  GLN P 312     188.940 217.410 418.740  0.00  4.13      P-01  
ATOM   2352  OE1 GLN P 312     189.230 218.610 418.650  0.00  8.43      P-01  
ATOM   2353  NE2 GLN P 312     189.470 216.640 419.720  0.00  6.82      P-01  
ATOM   2354  C   GLN P 312     186.850 216.460 415.030  0.00  0.00      P-01  
ATOM   2355  O   GLN P 312     186.710 215.250 414.800  0.00  0.00      P-01  
ATOM   2356  N   GLN P 313     187.690 217.250 414.340  0.00  0.00      P-01  
ATOM   2357  CA  GLN P 313     188.610 216.870 413.270  0.00  0.00      P-01  
ATOM   2358  CB  GLN P 313     189.550 218.080 412.980  0.00  0.00      P-01  
ATOM   2359  CG  GLN P 313     188.970 219.270 412.200  0.00  0.00      P-01  
ATOM   2360  CD  GLN P 313     188.740 218.920 410.740  0.00  0.00      P-01  
ATOM   2361  OE1 GLN P 313     187.630 218.700 410.250  0.00  0.00      P-01  
ATOM   2362  NE2 GLN P 313     189.870 218.820 410.010  0.00  0.00      P-01  
ATOM   2363  C   GLN P 313     189.430 215.650 413.660  0.00  0.00      P-01  
ATOM   2364  O   GLN P 313     189.850 215.560 414.810  0.00  0.00      P-01  
ATOM   2365  N   PRO P 314     189.790 214.790 412.700  0.00  0.00      P-01  
ATOM   2366  CD  PRO P 314     189.190 214.680 411.370  0.00  0.00      P-01  
ATOM   2367  CA  PRO P 314     190.610 213.610 412.990  0.00  0.00      P-01  
ATOM   2368  CB  PRO P 314     190.420 212.720 411.750  0.00  0.00      P-01  
ATOM   2369  CG  PRO P 314     190.120 213.720 410.630  0.00  0.00      P-01  
ATOM   2370  C   PRO P 314     192.090 213.960 413.150  0.00  0.00      P-01  
ATOM   2371  O   PRO P 314     192.520 215.020 412.700  0.00  0.00      P-01  
ATOM   2372  N   ASN P 315     192.840 213.100 413.860  0.00  0.00      P-01  
ATOM   2373  CA  ASN P 315     194.220 213.340 414.240  0.00  0.00      P-01  
ATOM   2374  CB  ASN P 315     194.830 212.300 415.230  0.00  0.06      P-01  
ATOM   2375  CG  ASN P 315     194.190 212.460 416.600  0.00  0.97      P-01  
ATOM   2376  OD1 ASN P 315     193.000 212.170 416.800  0.00  1.32      P-01  
ATOM   2377  ND2 ASN P 315     195.020 212.900 417.570  0.00  3.25      P-01  
ATOM   2378  C   ASN P 315     195.230 213.330 413.100  0.00  0.00      P-01  
ATOM   2379  O   ASN P 315     195.100 212.510 412.190  0.00  0.00      P-01  
ATOM   2380  N   ALA P 316     196.190 214.280 413.050  0.00  0.00      P-01  
ATOM   2381  CA  ALA P 316     197.220 214.390 412.030  0.00  0.00      P-01  
ATOM   2382  CB  ALA P 316     197.930 215.750 412.100  0.00  0.00      P-01  
ATOM   2383  C   ALA P 316     198.130 213.160 412.080  0.00  0.00      P-01  
ATOM   2384  O   ALA P 316     198.490 212.540 413.080  0.00  0.00      P-01  
ATOM   2385  N   GLU P 317     198.600 212.740 410.890  0.00  0.00      P-01  
ATOM   2386  CA  GLU P 317     199.470 211.580 410.720  0.00  0.00      P-01  
ATOM   2387  CB  GLU P 317     198.720 210.610 409.770  0.00  0.00      P-01  
ATOM   2388  CG  GLU P 317     199.170 209.130 409.760  0.00  0.03      P-01  
ATOM   2389  CD  GLU P 317     199.140 208.560 411.170  0.00  0.19      P-01  
ATOM   2390  OE1 GLU P 317     200.270 208.360 411.690  0.00  0.32      P-01  
ATOM   2391  OE2 GLU P 317     198.070 208.230 411.750  0.00  0.33      P-01  
ATOM   2392  C   GLU P 317     200.800 212.050 410.160  0.00  0.00      P-01  
ATOM   2393  O   GLU P 317     201.350 211.490 409.210  0.00  0.00      P-01  
ATOM   2394  N   LEU P 318     201.320 213.200 410.650  0.00  0.00      P-01  
ATOM   2395  CA  LEU P 318     202.500 213.790 410.050  0.00  0.00      P-01  
ATOM   2396  CB  LEU P 318     202.430 215.340 410.100  0.00  0.00      P-01  
ATOM   2397  CG  LEU P 318     201.400 215.950 409.110  0.00  0.00      P-01  
ATOM   2398  CD1 LEU P 318     200.970 217.380 409.450  0.00  0.00      P-01  
ATOM   2399  CD2 LEU P 318     202.010 215.890 407.700  0.00  0.00      P-01  
ATOM   2400  C   LEU P 318     203.790 213.370 410.730  0.00  0.00      P-01  
ATOM   2401  O   LEU P 318     204.830 213.460 410.080  0.00  0.00      P-01  
ATOM   2402  N   GLY P 319     203.700 212.750 411.930  0.00  0.00      P-01  
ATOM   2403  CA  GLY P 319     204.860 212.160 412.600  0.00  0.00      P-01  
ATOM   2404  C   GLY P 319     205.420 213.190 413.550  0.00  0.01      P-01  
ATOM   2405  O   GLY P 319     205.790 212.890 414.690  0.00  0.23      P-01  
ATOM   2406  N   SER P 320     205.490 214.450 413.090  0.00  0.02      P-01  
ATOM   2407  CA  SER P 320     206.000 215.580 413.850  0.00  0.66      P-01  
ATOM   2408  CB  SER P 320     206.720 216.610 412.940  0.00  2.44      P-01  
ATOM   2409  OG  SER P 320     205.850 217.060 411.900  0.00  1.90      P-01  
ATOM   2410  C   SER P 320     204.900 216.320 414.610  0.00  0.16      P-01  
ATOM   2411  O   SER P 320     205.130 216.990 415.610  0.00  0.83      P-01  
ATOM   2412  N   TYR P 321     203.630 216.070 414.240  0.00  0.00      P-01  
ATOM   2413  CA  TYR P 321     202.450 216.710 414.810  0.00  0.01      P-01  
ATOM   2414  CB  TYR P 321     202.220 218.080 414.110  0.00  0.00      P-01  
ATOM   2415  CG  TYR P 321     200.970 218.740 414.640  0.00  0.02      P-01  
ATOM   2416  CD1 TYR P 321     201.050 219.200 415.970  0.00  0.72      P-01  
ATOM   2417  CE1 TYR P 321     199.930 219.690 416.650  0.00  0.85      P-01  
ATOM   2418  CZ  TYR P 321     198.700 219.720 415.960  0.00  0.22      P-01  
ATOM   2419  OH  TYR P 321     197.550 220.290 416.540  0.00  1.88      P-01  
ATOM   2420  CD2 TYR P 321     199.720 218.650 414.010  0.00  0.00      P-01  
ATOM   2421  CE2 TYR P 321     198.590 219.120 414.700  0.00  0.00      P-01  
ATOM   2422  C   TYR P 321     201.280 215.750 414.650  0.00  0.00      P-01  
ATOM   2423  O   TYR P 321     201.140 215.120 413.600  0.00  0.00      P-01  
ATOM   2424  N   SER P 322     200.500 215.510 415.720  0.00  0.02      P-01  
ATOM   2425  CA  SER P 322     199.470 214.480 415.640  0.00  0.13      P-01  
ATOM   2426  CB  SER P 322     199.920 213.210 416.420  0.00  1.55      P-01  
ATOM   2427  OG  SER P 322     201.250 212.830 416.080  0.00  1.92      P-01  
ATOM   2428  C   SER P 322     198.100 214.840 416.210  0.00  0.70      P-01  
ATOM   2429  O   SER P 322     197.210 214.040 416.490  0.00  1.73      P-01  
ATOM   2430  N   GLY P 323     197.990 216.140 416.520  0.00  0.50      P-01  
ATOM   2431  CA  GLY P 323     196.820 216.830 417.070  0.00  3.23      P-01  
ATOM   2432  C   GLY P 323     195.560 216.910 416.250  0.00  0.98      P-01  
ATOM   2433  O   GLY P 323     195.450 216.520 415.090  0.00  0.01      P-01  
ATOM   2434  N   ASN P 324     194.540 217.540 416.860  0.00  1.99      P-01  
ATOM   2435  CA  ASN P 324     193.200 217.850 416.370  0.00  0.65      P-01  
ATOM   2436  CB  ASN P 324     192.040 217.330 417.260  0.00  0.72      P-01  
ATOM   2437  CG  ASN P 324     192.310 215.870 417.580  0.00  0.38      P-01  
ATOM   2438  OD1 ASN P 324     192.890 215.410 418.570  0.00  1.70      P-01  
ATOM   2439  ND2 ASN P 324     191.650 214.980 416.810  0.00  0.15      P-01  
ATOM   2440  C   ASN P 324     192.990 219.340 416.160  0.00  0.42      P-01  
ATOM   2441  O   ASN P 324     191.890 219.760 415.800  0.00  0.00      P-01  
ATOM   2442  N   GLU P 325     194.060 220.130 416.390  0.00  1.13      P-01  
ATOM   2443  CA  GLU P 325     194.110 221.580 416.280  0.00  0.28      P-01  
ATOM   2444  CB  GLU P 325     194.840 222.200 417.500  0.00  1.22      P-01  
ATOM   2445  CG  GLU P 325     194.910 223.740 417.540  0.00  1.17      P-01  
ATOM   2446  CD  GLU P 325     195.600 224.190 418.820  0.00  1.95      P-01  
ATOM   2447  OE1 GLU P 325     194.920 224.340 419.870  0.00  3.85      P-01  
ATOM   2448  OE2 GLU P 325     196.850 224.320 418.860  0.00  2.45      P-01  
ATOM   2449  C   GLU P 325     194.870 222.030 415.040  0.00  0.00      P-01  
ATOM   2450  O   GLU P 325     195.920 221.420 414.810  0.00  0.01      P-01  
ATOM   2451  N   LEU P 326     194.530 223.120 414.320  0.00  0.00      P-01  
ATOM   2452  CA  LEU P 326     195.310 223.710 413.240  0.00  0.00      P-01  
ATOM   2453  CB  LEU P 326     194.390 224.220 412.100  0.00  0.00      P-01  
ATOM   2454  CG  LEU P 326     195.200 224.640 410.840  0.00  0.00      P-01  
ATOM   2455  CD1 LEU P 326     194.420 224.260 409.570  0.00  0.00      P-01  
ATOM   2456  CD2 LEU P 326     195.650 226.110 410.710  0.00  0.00      P-01  
ATOM   2457  C   LEU P 326     196.160 224.820 413.860  0.00  0.00      P-01  
ATOM   2458  O   LEU P 326     195.660 225.640 414.630  0.00  0.00      P-01  
ATOM   2459  N   ASN P 327     197.490 224.750 413.610  0.00  0.00      P-01  
ATOM   2460  CA  ASN P 327     198.430 225.720 414.160  0.00  0.00      P-01  
ATOM   2461  CB  ASN P 327     198.920 225.420 415.600  0.00  0.37      P-01  
ATOM   2462  CG  ASN P 327     199.080 223.900 415.710  0.00  0.55      P-01  
ATOM   2463  OD1 ASN P 327     199.800 223.360 414.870  0.00  0.02      P-01  
ATOM   2464  ND2 ASN P 327     198.330 223.250 416.630  0.00  2.69      P-01  
ATOM   2465  C   ASN P 327     199.570 225.740 413.150  0.00  0.00      P-01  
ATOM   2466  O   ASN P 327     199.540 225.130 412.080  0.00  0.00      P-01  
ATOM   2467  N   ASP P 328     200.630 226.530 413.430  0.00  0.05      P-01  
ATOM   2468  CA  ASP P 328     201.870 226.610 412.680  0.00  0.02      P-01  
ATOM   2469  CB  ASP P 328     202.750 227.850 412.990  0.00  0.39      P-01  
ATOM   2470  CG  ASP P 328     203.450 227.640 414.330  0.00  1.19      P-01  
ATOM   2471  OD1 ASP P 328     202.830 227.720 415.430  0.00  2.18      P-01  
ATOM   2472  OD2 ASP P 328     204.680 227.380 414.270  0.00  1.81      P-01  
ATOM   2473  C   ASP P 328     202.660 225.310 412.620  0.00  0.00      P-01  
ATOM   2474  O   ASP P 328     203.120 224.880 411.560  0.00  0.00      P-01  
ATOM   2475  N   ASP P 329     202.850 224.570 413.730  0.00  0.00      P-01  
ATOM   2476  CA  ASP P 329     203.330 223.190 413.730  0.00  0.00      P-01  
ATOM   2477  CB  ASP P 329     203.280 222.560 415.150  0.00  0.15      P-01  
ATOM   2478  CG  ASP P 329     204.160 223.260 416.170  0.00  2.33      P-01  
ATOM   2479  OD1 ASP P 329     203.630 223.770 417.190  0.00  4.10      P-01  
ATOM   2480  OD2 ASP P 329     205.400 223.180 415.960  0.00  4.00      P-01  
ATOM   2481  C   ASP P 329     202.630 222.230 412.790  0.00  0.00      P-01  
ATOM   2482  O   ASP P 329     203.350 221.450 412.160  0.00  0.00      P-01  
ATOM   2483  N   TYR P 330     201.280 222.220 412.670  0.00  0.00      P-01  
ATOM   2484  CA  TYR P 330     200.550 221.590 411.580  0.00  0.00      P-01  
ATOM   2485  CB  TYR P 330     199.050 221.920 411.820  0.00  0.00      P-01  
ATOM   2486  CG  TYR P 330     198.190 221.390 410.700  0.00  0.00      P-01  
ATOM   2487  CD1 TYR P 330     198.000 220.020 410.440  0.00  0.00      P-01  
ATOM   2488  CE1 TYR P 330     197.350 219.530 409.300  0.00  0.00      P-01  
ATOM   2489  CZ  TYR P 330     196.860 220.480 408.380  0.00  0.00      P-01  
ATOM   2490  OH  TYR P 330     196.250 220.020 407.200  0.00  0.00      P-01  
ATOM   2491  CD2 TYR P 330     197.680 222.310 409.770  0.00  0.00      P-01  
ATOM   2492  CE2 TYR P 330     197.010 221.850 408.630  0.00  0.00      P-01  
ATOM   2493  C   TYR P 330     200.980 222.090 410.210  0.00  0.00      P-01  
ATOM   2494  O   TYR P 330     201.210 221.270 409.330  0.00  0.00      P-01  
ATOM   2495  N   CYS P 331     200.960 223.420 409.990  0.00  0.00      P-01  
ATOM   2496  CA  CYS P 331     201.220 223.960 408.660  0.00  0.00      P-01  
ATOM   2497  CB  CYS P 331     200.950 225.480 408.530  0.00  0.00      P-01  
ATOM   2498  SG  CYS P 331     199.210 225.770 408.960  0.00  0.00      P-01  
ATOM   2499  C   CYS P 331     202.600 223.640 408.080  0.00  0.00      P-01  
ATOM   2500  O   CYS P 331     202.760 223.140 406.970  0.00  0.00      P-01  
ATOM   2501  N   THR P 332     203.640 223.860 408.900  0.00  0.00      P-01  
ATOM   2502  CA  THR P 332     205.010 223.640 408.470  0.00  0.00      P-01  
ATOM   2503  CB  THR P 332     206.020 224.310 409.420  0.00  0.16      P-01  
ATOM   2504  OG1 THR P 332     205.850 223.790 410.740  0.00  0.46      P-01  
ATOM   2505  CG2 THR P 332     205.790 225.830 409.440  0.00  1.12      P-01  
ATOM   2506  C   THR P 332     205.350 222.170 408.290  0.00  0.00      P-01  
ATOM   2507  O   THR P 332     206.070 221.710 407.410  0.00  0.00      P-01  
ATOM   2508  N   ALA P 333     204.670 221.380 409.150  0.00  0.00      P-01  
ATOM   2509  CA  ALA P 333     204.720 219.930 409.080  0.00  0.00      P-01  
ATOM   2510  CB  ALA P 333     204.100 219.150 410.250  0.00  0.00      P-01  
ATOM   2511  C   ALA P 333     204.060 219.410 407.810  0.00  0.00      P-01  
ATOM   2512  O   ALA P 333     204.630 218.470 407.270  0.00  0.00      P-01  
ATOM   2513  N   GLU P 334     202.930 219.990 407.350  0.00  0.00      P-01  
ATOM   2514  CA  GLU P 334     202.340 219.740 406.040  0.00  0.00      P-01  
ATOM   2515  CB  GLU P 334     200.920 220.390 406.040  0.00  0.00      P-01  
ATOM   2516  CG  GLU P 334     200.100 219.910 404.820  0.00  0.00      P-01  
ATOM   2517  CD  GLU P 334     198.960 220.890 404.540  0.00  0.00      P-01  
ATOM   2518  OE1 GLU P 334     198.870 222.090 404.750  0.00  0.00      P-01  
ATOM   2519  OE2 GLU P 334     198.060 220.230 403.750  0.00  0.00      P-01  
ATOM   2520  C   GLU P 334     203.150 220.090 404.800  0.00  0.00      P-01  
ATOM   2521  O   GLU P 334     203.390 219.280 403.910  0.00  0.00      P-01  
ATOM   2522  N   GLU P 335     203.770 221.290 404.850  0.00  0.00      P-01  
ATOM   2523  CA  GLU P 335     204.720 221.590 403.790  0.00  0.00      P-01  
ATOM   2524  CB  GLU P 335     205.230 223.060 403.920  0.00  0.00      P-01  
ATOM   2525  CG  GLU P 335     204.120 224.130 404.080  0.00  0.00      P-01  
ATOM   2526  CD  GLU P 335     204.610 225.530 403.760  0.00  0.00      P-01  
ATOM   2527  OE1 GLU P 335     203.830 226.310 403.160  0.00  0.01      P-01  
ATOM   2528  OE2 GLU P 335     205.740 225.980 404.100  0.00  0.02      P-01  
ATOM   2529  C   GLU P 335     205.960 220.710 403.740  0.00  0.00      P-01  
ATOM   2530  O   GLU P 335     206.430 220.330 402.670  0.00  0.01      P-01  
ATOM   2531  N   ALA P 336     206.410 220.250 404.920  0.00  0.00      P-01  
ATOM   2532  CA  ALA P 336     207.430 219.210 405.000  0.00  0.00      P-01  
ATOM   2533  CB  ALA P 336     207.970 218.920 406.410  0.00  0.00      P-01  
ATOM   2534  C   ALA P 336     207.040 217.850 404.420  0.00  0.00      P-01  
ATOM   2535  O   ALA P 336     207.800 217.290 403.630  0.00  0.00      P-01  
ATOM   2536  N   GLU P 337     205.850 217.300 404.730  0.00  0.00      P-01  
ATOM   2537  CA  GLU P 337     205.310 216.080 404.150  0.00  0.00      P-01  
ATOM   2538  CB  GLU P 337     204.130 215.620 405.060  0.00  0.00      P-01  
ATOM   2539  CG  GLU P 337     203.760 214.150 404.790  0.00  0.00      P-01  
ATOM   2540  CD  GLU P 337     204.710 213.100 405.350  0.00  0.00      P-01  
ATOM   2541  OE1 GLU P 337     205.560 213.480 406.190  0.00  0.00      P-01  
ATOM   2542  OE2 GLU P 337     204.640 211.890 405.000  0.00  0.00      P-01  
ATOM   2543  C   GLU P 337     204.860 216.020 402.700  0.00  0.00      P-01  
ATOM   2544  O   GLU P 337     205.280 215.110 401.980  0.00  0.00      P-01  
ATOM   2545  N   PHE P 338     204.090 217.040 402.250  0.00  0.00      P-01  
ATOM   2546  CA  PHE P 338     203.400 216.960 400.980  0.00  0.00      P-01  
ATOM   2547  CB  PHE P 338     201.920 217.370 401.200  0.00  0.00      P-01  
ATOM   2548  CG  PHE P 338     201.130 216.540 402.170  0.00  0.00      P-01  
ATOM   2549  CD1 PHE P 338     201.390 215.160 402.250  0.00  0.00      P-01  
ATOM   2550  CE1 PHE P 338     200.620 214.330 403.070  0.00  0.00      P-01  
ATOM   2551  CZ  PHE P 338     199.610 214.920 403.850  0.00  0.00      P-01  
ATOM   2552  CD2 PHE P 338     200.090 217.070 402.950  0.00  0.00      P-01  
ATOM   2553  CE2 PHE P 338     199.340 216.300 403.840  0.00  0.00      P-01  
ATOM   2554  C   PHE P 338     203.980 217.850 399.890  0.00  0.00      P-01  
ATOM   2555  O   PHE P 338     203.630 217.950 398.710  0.00  0.01      P-01  
ATOM   2556  N   GLY P 339     204.950 218.640 400.400  0.00  0.02      P-01  
ATOM   2557  CA  GLY P 339     205.710 219.590 399.590  0.00  0.91      P-01  
ATOM   2558  C   GLY P 339     205.100 220.960 399.410  0.00  0.67      P-01  
ATOM   2559  O   GLY P 339     203.910 221.120 399.680  0.00  0.05      P-01  
ATOM   2560  N   GLY P 340     205.870 221.970 398.950  0.00  4.18      P-01  
ATOM   2561  CA  GLY P 340     205.540 223.380 398.810  0.00  2.92      P-01  
ATOM   2562  C   GLY P 340     205.860 224.180 400.040  0.00  1.21      P-01  
ATOM   2563  O   GLY P 340     204.940 224.590 400.750  0.00  1.67      P-01  
ATOM   2564  N   SER P 341     207.160 224.380 400.350  0.00  0.24      P-01  
ATOM   2565  CA  SER P 341     207.650 225.260 401.390  0.00  0.03      P-01  
ATOM   2566  CB  SER P 341     209.180 225.230 401.700  0.00  1.30      P-01  
ATOM   2567  OG  SER P 341     209.440 225.650 403.040  0.00  2.24      P-01  
ATOM   2568  C   SER P 341     207.320 226.710 401.050  0.00  0.00      P-01  
ATOM   2569  O   SER P 341     207.750 227.220 400.020  0.00  0.01      P-01  
ATOM   2570  N   SER P 342     206.530 227.380 401.920  0.00  0.00      P-01  
ATOM   2571  CA  SER P 342     206.220 228.800 401.870  0.00  0.00      P-01  
ATOM   2572  CB  SER P 342     205.340 229.080 400.630  0.00  0.00      P-01  
ATOM   2573  OG  SER P 342     204.060 228.440 400.720  0.00  0.00      P-01  
ATOM   2574  C   SER P 342     205.590 229.420 403.110  0.00  0.00      P-01  
ATOM   2575  O   SER P 342     205.590 230.650 403.210  0.00  0.00      P-01  
ATOM   2576  N   PHE P 343     205.150 228.670 404.140  0.00  0.00      P-01  
ATOM   2577  CA  PHE P 343     204.570 229.230 405.350  0.00  0.00      P-01  
ATOM   2578  CB  PHE P 343     204.090 228.100 406.300  0.00  0.00      P-01  
ATOM   2579  CG  PHE P 343     203.070 228.660 407.260  0.00  0.00      P-01  
ATOM   2580  CD1 PHE P 343     201.740 228.750 406.830  0.00  0.00      P-01  
ATOM   2581  CE1 PHE P 343     200.720 229.220 407.670  0.00  0.00      P-01  
ATOM   2582  CZ  PHE P 343     201.030 229.710 408.950  0.00  0.00      P-01  
ATOM   2583  CD2 PHE P 343     203.350 229.070 408.570  0.00  0.00      P-01  
ATOM   2584  CE2 PHE P 343     202.360 229.620 409.390  0.00  0.00      P-01  
ATOM   2585  C   PHE P 343     205.500 230.080 406.200  0.00  0.00      P-01  
ATOM   2586  O   PHE P 343     205.190 231.220 406.540  0.00  0.00      P-01  
ATOM   2587  N   SER P 344     206.750 229.600 406.350  0.00  0.00      P-01  
ATOM   2588  CA  SER P 344     207.800 230.350 407.030  0.00  0.04      P-01  
ATOM   2589  CB  SER P 344     209.020 229.430 407.320  0.00  1.61      P-01  
ATOM   2590  OG  SER P 344     208.560 228.220 407.920  0.00  2.24      P-01  
ATOM   2591  C   SER P 344     208.300 231.500 406.170  0.00  0.07      P-01  
ATOM   2592  O   SER P 344     208.500 232.620 406.660  0.00  0.91      P-01  
ATOM   2593  N   ASP P 345     208.420 231.300 404.840  0.00  0.01      P-01  
ATOM   2594  CA  ASP P 345     208.880 232.330 403.930  0.00  0.02      P-01  
ATOM   2595  CB  ASP P 345     209.110 231.740 402.510  0.00  0.00      P-01  
ATOM   2596  CG  ASP P 345     210.390 230.920 402.540  0.00  0.01      P-01  
ATOM   2597  OD1 ASP P 345     211.490 231.530 402.510  0.00  0.05      P-01  
ATOM   2598  OD2 ASP P 345     210.340 229.670 402.560  0.00  0.11      P-01  
ATOM   2599  C   ASP P 345     207.980 233.560 403.860  0.00  0.00      P-01  
ATOM   2600  O   ASP P 345     208.500 234.670 403.880  0.00  0.01      P-01  
ATOM   2601  N   LYS P 346     206.640 233.370 403.870  0.00  0.00      P-01  
ATOM   2602  CA  LYS P 346     205.680 234.460 403.810  0.00  0.00      P-01  
ATOM   2603  CB  LYS P 346     204.290 234.140 403.190  0.00  0.00      P-01  
ATOM   2604  CG  LYS P 346     203.570 235.420 402.710  0.00  0.00      P-01  
ATOM   2605  CD  LYS P 346     202.390 235.140 401.770  0.00  0.00      P-01  
ATOM   2606  CE  LYS P 346     202.470 234.390 400.420  0.00  0.00      P-01  
ATOM   2607  NZ  LYS P 346     203.480 234.940 399.490  0.00  0.00      P-01  
ATOM   2608  C   LYS P 346     205.580 235.120 405.180  0.00  0.00      P-01  
ATOM   2609  O   LYS P 346     205.070 236.220 405.380  0.00  0.00      P-01  
ATOM   2610  N   GLY P 347     206.040 234.500 406.280  0.00  0.00      P-01  
ATOM   2611  CA  GLY P 347     205.680 234.830 407.650  0.00  0.02      P-01  
ATOM   2612  C   GLY P 347     204.240 234.520 407.960  0.00  0.00      P-01  
ATOM   2613  O   GLY P 347     203.590 235.320 408.640  0.00  0.01      P-01  
ATOM   2614  N   GLY P 348     203.760 233.340 407.510  0.00  0.00      P-01  
ATOM   2615  CA  GLY P 348     202.410 232.810 407.660  0.00  0.00      P-01  
ATOM   2616  C   GLY P 348     201.670 233.140 408.930  0.00  0.00      P-01  
ATOM   2617  O   GLY P 348     200.460 233.370 408.910  0.00  0.00      P-01  
ATOM   2618  N   LEU P 349     202.270 232.910 410.120  0.00  0.00      P-01  
ATOM   2619  CA  LEU P 349     201.550 233.030 411.380  0.00  0.00      P-01  
ATOM   2620  CB  LEU P 349     202.320 232.220 412.460  0.00  0.01      P-01  
ATOM   2621  CG  LEU P 349     201.480 231.940 413.740  0.00  0.00      P-01  
ATOM   2622  CD1 LEU P 349     200.290 231.020 413.410  0.00  0.00      P-01  
ATOM   2623  CD2 LEU P 349     202.390 231.360 414.840  0.00  0.01      P-01  
ATOM   2624  C   LEU P 349     201.290 234.470 411.800  0.00  0.00      P-01  
ATOM   2625  O   LEU P 349     200.150 234.750 412.180  0.00  0.00      P-01  
ATOM   2626  N   THR P 350     202.310 235.340 411.740  0.00  0.01      P-01  
ATOM   2627  CA  THR P 350     202.160 236.690 412.280  0.00  0.01      P-01  
ATOM   2628  CB  THR P 350     203.490 237.300 412.710  0.00  0.50      P-01  
ATOM   2629  OG1 THR P 350     203.410 238.540 413.410  0.00  1.93      P-01  
ATOM   2630  CG2 THR P 350     204.350 237.590 411.470  0.00  2.81      P-01  
ATOM   2631  C   THR P 350     201.310 237.470 411.280  0.00  0.00      P-01  
ATOM   2632  O   THR P 350     200.480 238.250 411.740  0.00  0.03      P-01  
ATOM   2633  N   GLN P 351     201.400 237.120 409.980  0.00  0.00      P-01  
ATOM   2634  CA  GLN P 351     200.570 237.640 408.910  0.00  0.00      P-01  
ATOM   2635  CB  GLN P 351     201.130 237.210 407.530  0.00  0.00      P-01  
ATOM   2636  CG  GLN P 351     202.480 237.860 407.150  0.00  0.00      P-01  
ATOM   2637  CD  GLN P 351     202.430 239.380 407.280  0.00  0.01      P-01  
ATOM   2638  OE1 GLN P 351     203.160 239.990 408.060  0.00  0.05      P-01  
ATOM   2639  NE2 GLN P 351     201.430 240.010 406.630  0.00  0.02      P-01  
ATOM   2640  C   GLN P 351     199.080 237.310 409.020  0.00  0.00      P-01  
ATOM   2641  O   GLN P 351     198.180 238.150 409.010  0.00  0.00      P-01  
ATOM   2642  N   PHE P 352     198.830 236.020 409.320  0.00  0.00      P-01  
ATOM   2643  CA  PHE P 352     197.470 235.600 409.630  0.00  0.00      P-01  
ATOM   2644  CB  PHE P 352     197.480 234.050 409.530  0.00  0.00      P-01  
ATOM   2645  CG  PHE P 352     196.200 233.390 409.960  0.00  0.00      P-01  
ATOM   2646  CD1 PHE P 352     195.030 233.880 409.350  0.00  0.00      P-01  
ATOM   2647  CE1 PHE P 352     193.820 233.230 409.600  0.00  0.00      P-01  
ATOM   2648  CZ  PHE P 352     193.750 232.170 410.520  0.00  0.00      P-01  
ATOM   2649  CD2 PHE P 352     196.130 232.340 410.880  0.00  0.00      P-01  
ATOM   2650  CE2 PHE P 352     194.910 231.700 411.160  0.00  0.00      P-01  
ATOM   2651  C   PHE P 352     196.840 236.210 410.880  0.00  0.00      P-01  
ATOM   2652  O   PHE P 352     195.710 236.690 410.770  0.00  0.00      P-01  
ATOM   2653  N   LYS P 353     197.570 236.200 412.010  0.00  0.00      P-01  
ATOM   2654  CA  LYS P 353     197.170 236.650 413.340  0.00  0.00      P-01  
ATOM   2655  CB  LYS P 353     198.390 236.400 414.270  0.00  0.03      P-01  
ATOM   2656  CG  LYS P 353     198.140 236.940 415.690  0.00  0.26      P-01  
ATOM   2657  CD  LYS P 353     199.170 236.290 416.650  0.00  0.60      P-01  
ATOM   2658  CE  LYS P 353     199.060 236.980 418.030  0.00  2.13      P-01  
ATOM   2659  NZ  LYS P 353     199.970 236.330 418.990  0.00  6.16      P-01  
ATOM   2660  C   LYS P 353     196.790 238.120 413.410  0.00  0.13      P-01  
ATOM   2661  O   LYS P 353     195.750 238.460 413.960  0.00  0.25      P-01  
ATOM   2662  N   LYS P 354     197.560 238.950 412.660  0.00  0.23      P-01  
ATOM   2663  CA  LYS P 354     197.210 240.340 412.410  0.00  1.29      P-01  
ATOM   2664  CB  LYS P 354     198.290 241.080 411.570  0.00  1.06      P-01  
ATOM   2665  CG  LYS P 354     199.570 241.330 412.390  0.00  2.21      P-01  
ATOM   2666  CD  LYS P 354     200.720 241.990 411.600  0.00  3.23      P-01  
ATOM   2667  CE  LYS P 354     201.270 241.170 410.410  0.00  5.48      P-01  
ATOM   2668  NZ  LYS P 354     202.560 241.730 409.960  0.00  7.81      P-01  
ATOM   2669  C   LYS P 354     195.870 240.490 411.710  0.00  0.20      P-01  
ATOM   2670  O   LYS P 354     195.080 241.380 412.040  0.00  1.03      P-01  
ATOM   2671  N   ALA P 355     195.630 239.650 410.680  0.00  0.00      P-01  
ATOM   2672  CA  ALA P 355     194.530 239.820 409.740  0.00  0.00      P-01  
ATOM   2673  CB  ALA P 355     194.830 239.020 408.470  0.00  0.00      P-01  
ATOM   2674  C   ALA P 355     193.210 239.470 410.420  0.00  0.00      P-01  
ATOM   2675  O   ALA P 355     192.210 240.180 410.330  0.00  0.00      P-01  
ATOM   2676  N   THR P 356     193.300 238.460 411.310  0.00  0.00      P-01  
ATOM   2677  CA  THR P 356     192.190 238.130 412.200  0.00  0.00      P-01  
ATOM   2678  CB  THR P 356     192.210 236.710 412.770  0.00  0.00      P-01  
ATOM   2679  OG1 THR P 356     193.310 236.530 413.640  0.00  0.00      P-01  
ATOM   2680  CG2 THR P 356     192.270 235.630 411.670  0.00  0.00      P-01  
ATOM   2681  C   THR P 356     191.960 239.210 413.250  0.00  0.00      P-01  
ATOM   2682  O   THR P 356     190.820 239.600 413.510  0.00  0.00      P-01  
ATOM   2683  N   SER P 357     193.030 239.750 413.850  0.00  0.00      P-01  
ATOM   2684  CA  SER P 357     193.110 240.870 414.780  0.00  0.29      P-01  
ATOM   2685  CB  SER P 357     194.550 241.240 415.200  0.00  4.72      P-01  
ATOM   2686  OG  SER P 357     195.180 240.190 415.930  0.00  3.79      P-01  
ATOM   2687  C   SER P 357     192.440 242.130 414.240  0.00  1.59      P-01  
ATOM   2688  O   SER P 357     191.690 242.830 414.920  0.00  3.70      P-01  
ATOM   2689  N   GLY P 358     192.740 242.400 412.950  0.00  0.93      P-01  
ATOM   2690  CA  GLY P 358     192.170 243.590 412.330  0.00  1.60      P-01  
ATOM   2691  C   GLY P 358     190.720 243.490 411.900  0.00  0.60      P-01  
ATOM   2692  O   GLY P 358     190.210 244.430 411.280  0.00  1.60      P-01  
ATOM   2693  N   GLY P 359     190.110 242.320 412.120  0.00  0.11      P-01  
ATOM   2694  CA  GLY P 359     188.690 242.150 411.790  0.00  0.09      P-01  
ATOM   2695  C   GLY P 359     188.370 241.860 410.350  0.00  0.00      P-01  
ATOM   2696  O   GLY P 359     188.960 242.380 409.400  0.00  0.00      P-01  
ATOM   2697  N   MET P 360     187.430 240.960 410.010  0.00  0.00      P-01  
ATOM   2698  CA  MET P 360     187.140 240.590 408.630  0.00  0.00      P-01  
ATOM   2699  CB  MET P 360     187.620 239.130 408.410  0.00  0.00      P-01  
ATOM   2700  CG  MET P 360     189.160 238.970 408.340  0.00  0.00      P-01  
ATOM   2701  SD  MET P 360     189.550 237.210 408.100  0.00  0.00      P-01  
ATOM   2702  CE  MET P 360     191.170 237.550 407.370  0.00  0.00      P-01  
ATOM   2703  C   MET P 360     185.630 240.500 408.420  0.00  0.00      P-01  
ATOM   2704  O   MET P 360     184.890 239.990 409.260  0.00  0.00      P-01  
ATOM   2705  N   VAL P 361     185.180 241.090 407.290  0.00  0.00      P-01  
ATOM   2706  CA  VAL P 361     183.800 240.950 406.840  0.00  0.00      P-01  
ATOM   2707  CB  VAL P 361     183.430 241.730 405.570  0.00  0.00      P-01  
ATOM   2708  CG1 VAL P 361     181.910 241.810 405.350  0.00  0.00      P-01  
ATOM   2709  CG2 VAL P 361     183.900 243.190 405.670  0.00  0.00      P-01  
ATOM   2710  C   VAL P 361     183.340 239.510 406.620  0.00  0.00      P-01  
ATOM   2711  O   VAL P 361     184.090 238.680 406.110  0.00  0.00      P-01  
ATOM   2712  N   LEU P 362     182.080 239.240 407.020  0.00  0.00      P-01  
ATOM   2713  CA  LEU P 362     181.480 237.930 406.890  0.00  0.00      P-01  
ATOM   2714  CB  LEU P 362     180.240 237.790 407.820  0.00  0.00      P-01  
ATOM   2715  CG  LEU P 362     179.550 236.400 407.840  0.00  0.00      P-01  
ATOM   2716  CD1 LEU P 362     178.940 236.130 409.230  0.00  0.00      P-01  
ATOM   2717  CD2 LEU P 362     178.410 236.290 406.820  0.00  0.00      P-01  
ATOM   2718  C   LEU P 362     181.080 237.710 405.440  0.00  0.00      P-01  
ATOM   2719  O   LEU P 362     180.550 238.630 404.810  0.00  0.00      P-01  
ATOM   2720  N   VAL P 363     181.240 236.530 404.810  0.00  0.00      P-01  
ATOM   2721  CA  VAL P 363     181.020 236.300 403.400  0.00  0.00      P-01  
ATOM   2722  CB  VAL P 363     182.290 236.260 402.540  0.00  0.00      P-01  
ATOM   2723  CG1 VAL P 363     182.090 236.280 401.010  0.00  0.00      P-01  
ATOM   2724  CG2 VAL P 363     183.270 237.370 402.950  0.00  0.00      P-01  
ATOM   2725  C   VAL P 363     180.380 234.920 403.230  0.00  0.00      P-01  
ATOM   2726  O   VAL P 363     180.590 233.990 404.000  0.00  0.00      P-01  
ATOM   2727  N   MET P 364     179.400 234.940 402.290  0.00  0.00      P-01  
ATOM   2728  CA  MET P 364     178.690 233.730 401.910  0.00  0.00      P-01  
ATOM   2729  CB  MET P 364     177.170 233.600 402.180  0.00  0.00      P-01  
ATOM   2730  CG  MET P 364     176.800 233.790 403.670  0.00  0.00      P-01  
ATOM   2731  SD  MET P 364     175.050 233.600 404.140  0.00  0.00      P-01  
ATOM   2732  CE  MET P 364     175.030 233.890 405.930  0.00  0.00      P-01  
ATOM   2733  C   MET P 364     178.830 233.560 400.400  0.00  0.00      P-01  
ATOM   2734  O   MET P 364     178.820 234.580 399.710  0.00  0.00      P-01  
ATOM   2735  N   SER P 365     179.110 232.400 399.780  0.00  0.00      P-01  
ATOM   2736  CA  SER P 365     179.160 232.270 398.330  0.00  0.00      P-01  
ATOM   2737  CB  SER P 365     180.500 232.640 397.650  0.00  0.00      P-01  
ATOM   2738  OG  SER P 365     180.460 232.580 396.220  0.00  0.00      P-01  
ATOM   2739  C   SER P 365     178.770 230.860 397.910  0.00  0.00      P-01  
ATOM   2740  O   SER P 365     179.210 229.900 398.540  0.00  0.00      P-01  
ATOM   2741  N   LEU P 366     177.990 230.800 396.810  0.00  0.00      P-01  
ATOM   2742  CA  LEU P 366     177.580 229.580 396.130  0.00  0.00      P-01  
ATOM   2743  CB  LEU P 366     176.050 229.330 396.100  0.00  0.00      P-01  
ATOM   2744  CG  LEU P 366     175.620 227.970 395.490  0.00  0.00      P-01  
ATOM   2745  CD1 LEU P 366     176.340 226.730 396.050  0.00  0.00      P-01  
ATOM   2746  CD2 LEU P 366     174.130 227.730 395.790  0.00  0.00      P-01  
ATOM   2747  C   LEU P 366     178.140 229.610 394.720  0.00  0.00      P-01  
ATOM   2748  O   LEU P 366     177.640 230.340 393.870  0.00  0.00      P-01  
ATOM   2749  N   TRP P 367     179.230 228.860 394.460  0.00  0.00      P-01  
ATOM   2750  CA  TRP P 367     179.940 228.870 393.180  0.00  0.00      P-01  
ATOM   2751  CB  TRP P 367     181.070 229.920 393.340  0.00  0.00      P-01  
ATOM   2752  CG  TRP P 367     182.350 229.560 394.080  0.00  0.00      P-01  
ATOM   2753  CD1 TRP P 367     182.490 229.190 395.400  0.00  0.00      P-01  
ATOM   2754  NE1 TRP P 367     183.800 229.230 395.790  0.00  0.00      P-01  
ATOM   2755  CE2 TRP P 367     184.560 229.610 394.710  0.00  0.00      P-01  
ATOM   2756  CD2 TRP P 367     183.690 229.800 393.620  0.00  0.00      P-01  
ATOM   2757  CE3 TRP P 367     184.180 230.250 392.390  0.00  0.00      P-01  
ATOM   2758  CZ3 TRP P 367     185.550 230.510 392.310  0.00  0.00      P-01  
ATOM   2759  CZ2 TRP P 367     185.940 229.750 394.590  0.00  0.00      P-01  
ATOM   2760  CH2 TRP P 367     186.440 230.170 393.340  0.00  0.00      P-01  
ATOM   2761  C   TRP P 367     180.540 227.560 392.680  0.00  0.00      P-01  
ATOM   2762  O   TRP P 367     180.900 226.690 393.460  0.00  0.00      P-01  
ATOM   2763  N   ASP P 368     180.830 227.420 391.370  0.00  0.00      P-01  
ATOM   2764  CA  ASP P 368     181.560 226.300 390.810  0.00  0.00      P-01  
ATOM   2765  CB  ASP P 368     180.670 225.150 390.250  0.00  0.00      P-01  
ATOM   2766  CG  ASP P 368     179.660 225.700 389.260  0.00  0.00      P-01  
ATOM   2767  OD1 ASP P 368     179.440 226.860 388.960  0.00  0.00      P-01  
ATOM   2768  OD2 ASP P 368     179.010 224.740 388.530  0.00  0.00      P-01  
ATOM   2769  C   ASP P 368     182.530 226.860 389.780  0.00  0.00      P-01  
ATOM   2770  O   ASP P 368     182.350 228.050 389.520  0.00  0.00      P-01  
ATOM   2771  N   ASP P 369     183.530 226.130 389.250  0.00  0.00      P-01  
ATOM   2772  CA  ASP P 369     184.570 226.840 388.520  0.00  0.00      P-01  
ATOM   2773  CB  ASP P 369     185.770 226.890 389.510  0.00  0.00      P-01  
ATOM   2774  CG  ASP P 369     186.980 227.640 388.990  0.00  0.00      P-01  
ATOM   2775  OD1 ASP P 369     188.000 226.910 388.820  0.00  0.00      P-01  
ATOM   2776  OD2 ASP P 369     186.990 228.890 388.850  0.00  0.00      P-01  
ATOM   2777  C   ASP P 369     184.960 226.120 387.230  0.00  0.00      P-01  
ATOM   2778  O   ASP P 369     184.920 224.900 387.060  0.00  0.00      P-01  
ATOM   2779  N   TYR P 370     185.480 226.900 386.260  0.00  0.00      P-01  
ATOM   2780  CA  TYR P 370     185.960 226.440 384.970  0.00  0.00      P-01  
ATOM   2781  CB  TYR P 370     185.490 227.430 383.860  0.00  0.00      P-01  
ATOM   2782  CG  TYR P 370     183.980 227.390 383.790  0.00  0.00      P-01  
ATOM   2783  CD1 TYR P 370     183.180 228.060 384.720  0.00  0.00      P-01  
ATOM   2784  CE1 TYR P 370     181.790 228.110 384.540  0.00  0.00      P-01  
ATOM   2785  CZ  TYR P 370     181.160 227.520 383.430  0.00  0.00      P-01  
ATOM   2786  OH  TYR P 370     179.770 227.720 383.330  0.00  0.00      P-01  
ATOM   2787  CD2 TYR P 370     183.380 226.890 382.630  0.00  0.00      P-01  
ATOM   2788  CE2 TYR P 370     181.990 226.960 382.450  0.00  0.00      P-01  
ATOM   2789  C   TYR P 370     187.450 226.140 384.860  0.00  0.00      P-01  
ATOM   2790  O   TYR P 370     188.010 225.700 383.860  0.00  0.00      P-01  
ATOM   2791  N   TYR P 371     188.230 226.430 385.920  0.00  0.00      P-01  
ATOM   2792  CA  TYR P 371     189.680 226.350 385.930  0.00  0.00      P-01  
ATOM   2793  CB  TYR P 371     190.330 227.620 386.540  0.00  0.00      P-01  
ATOM   2794  CG  TYR P 371     190.120 228.750 385.570  0.00  0.00      P-01  
ATOM   2795  CD1 TYR P 371     188.850 229.290 385.310  0.00  0.00      P-01  
ATOM   2796  CE1 TYR P 371     188.560 230.270 384.350  0.00  0.00      P-01  
ATOM   2797  CZ  TYR P 371     189.650 230.770 383.630  0.00  0.00      P-01  
ATOM   2798  OH  TYR P 371     189.560 231.830 382.710  0.00  0.00      P-01  
ATOM   2799  CD2 TYR P 371     191.200 229.280 384.850  0.00  0.00      P-01  
ATOM   2800  CE2 TYR P 371     190.930 230.250 383.870  0.00  0.00      P-01  
ATOM   2801  C   TYR P 371     190.160 225.090 386.640  0.00  0.00      P-01  
ATOM   2802  O   TYR P 371     190.530 224.070 386.070  0.00  0.01      P-01  
ATOM   2803  N   ALA P 372     190.210 225.160 387.990  0.00  0.00      P-01  
ATOM   2804  CA  ALA P 372     190.680 224.080 388.830  0.00  0.00      P-01  
ATOM   2805  CB  ALA P 372     191.550 224.470 390.040  0.00  0.00      P-01  
ATOM   2806  C   ALA P 372     189.530 223.230 389.350  0.00  0.00      P-01  
ATOM   2807  O   ALA P 372     189.800 222.240 390.050  0.00  0.00      P-01  
ATOM   2808  N   ASN P 373     188.260 223.450 388.970  0.00  0.00      P-01  
ATOM   2809  CA  ASN P 373     187.120 222.550 389.070  0.00  0.00      P-01  
ATOM   2810  CB  ASN P 373     187.330 221.390 388.070  0.00  0.00      P-01  
ATOM   2811  CG  ASN P 373     187.650 221.860 386.650  0.00  0.00      P-01  
ATOM   2812  OD1 ASN P 373     188.420 221.180 385.970  0.00  0.00      P-01  
ATOM   2813  ND2 ASN P 373     187.030 222.920 386.100  0.00  0.00      P-01  
ATOM   2814  C   ASN P 373     186.770 221.930 390.410  0.00  0.00      P-01  
ATOM   2815  O   ASN P 373     186.150 220.870 390.520  0.00  0.00      P-01  
ATOM   2816  N   MET P 374     187.260 222.570 391.490  0.00  0.00      P-01  
ATOM   2817  CA  MET P 374     187.230 222.130 392.880  0.00  0.00      P-01  
ATOM   2818  CB  MET P 374     185.780 222.180 393.420  0.00  0.00      P-01  
ATOM   2819  CG  MET P 374     185.060 223.540 393.260  0.00  0.00      P-01  
ATOM   2820  SD  MET P 374     185.720 224.900 394.270  0.00  0.00      P-01  
ATOM   2821  CE  MET P 374     184.810 226.190 393.380  0.00  0.00      P-01  
ATOM   2822  C   MET P 374     187.860 220.770 393.150  0.00  0.00      P-01  
ATOM   2823  O   MET P 374     187.500 220.050 394.070  0.00  0.00      P-01  
ATOM   2824  N   LEU P 375     188.920 220.440 392.370  0.00  0.00      P-01  
ATOM   2825  CA  LEU P 375     189.630 219.200 392.620  0.00  0.00      P-01  
ATOM   2826  CB  LEU P 375     190.660 219.030 391.480  0.00  0.00      P-01  
ATOM   2827  CG  LEU P 375     190.160 219.010 390.000  0.00  0.00      P-01  
ATOM   2828  CD1 LEU P 375     191.390 218.910 389.080  0.00  0.00      P-01  
ATOM   2829  CD2 LEU P 375     189.140 217.900 389.700  0.00  0.00      P-01  
ATOM   2830  C   LEU P 375     190.360 219.190 393.960  0.00  0.00      P-01  
ATOM   2831  O   LEU P 375     190.470 218.180 394.650  0.00  0.00      P-01  
ATOM   2832  N   TRP P 376     190.960 220.340 394.340  0.00  0.00      P-01  
ATOM   2833  CA  TRP P 376     191.610 220.610 395.620  0.00  0.00      P-01  
ATOM   2834  CB  TRP P 376     192.270 222.010 395.530  0.00  0.00      P-01  
ATOM   2835  CG  TRP P 376     191.330 223.100 395.030  0.00  0.00      P-01  
ATOM   2836  CD1 TRP P 376     191.080 223.450 393.730  0.00  0.00      P-01  
ATOM   2837  NE1 TRP P 376     190.200 224.510 393.670  0.00  0.00      P-01  
ATOM   2838  CE2 TRP P 376     189.880 224.850 394.960  0.00  0.00      P-01  
ATOM   2839  CD2 TRP P 376     190.670 224.090 395.840  0.00  0.00      P-01  
ATOM   2840  CE3 TRP P 376     190.520 224.140 397.230  0.00  0.00      P-01  
ATOM   2841  CZ3 TRP P 376     189.570 225.050 397.700  0.00  0.00      P-01  
ATOM   2842  CZ2 TRP P 376     189.020 225.820 395.470  0.00  0.00      P-01  
ATOM   2843  CH2 TRP P 376     188.830 225.890 396.860  0.00  0.00      P-01  
ATOM   2844  C   TRP P 376     190.590 220.620 396.750  0.00  0.00      P-01  
ATOM   2845  O   TRP P 376     190.930 220.460 397.920  0.00  0.00      P-01  
ATOM   2846  N   LEU P 377     189.280 220.780 396.480  0.00  0.00      P-01  
ATOM   2847  CA  LEU P 377     188.250 220.780 397.510  0.00  0.00      P-01  
ATOM   2848  CB  LEU P 377     186.950 221.460 397.010  0.00  0.00      P-01  
ATOM   2849  CG  LEU P 377     185.870 221.800 398.080  0.00  0.00      P-01  
ATOM   2850  CD1 LEU P 377     186.480 222.310 399.400  0.00  0.00      P-01  
ATOM   2851  CD2 LEU P 377     184.880 222.820 397.500  0.00  0.00      P-01  
ATOM   2852  C   LEU P 377     187.850 219.360 397.900  0.00  0.00      P-01  
ATOM   2853  O   LEU P 377     187.640 219.010 399.060  0.00  0.00      P-01  
ATOM   2854  N   ASP P 378     187.740 218.470 396.890  0.00  0.00      P-01  
ATOM   2855  CA  ASP P 378     187.160 217.150 397.070  0.00  0.00      P-01  
ATOM   2856  CB  ASP P 378     185.620 217.310 396.970  0.00  0.00      P-01  
ATOM   2857  CG  ASP P 378     185.140 218.210 395.850  0.00  0.00      P-01  
ATOM   2858  OD1 ASP P 378     184.580 219.280 396.030  0.00  0.00      P-01  
ATOM   2859  OD2 ASP P 378     185.370 217.780 394.570  0.00  0.00      P-01  
ATOM   2860  C   ASP P 378     187.670 216.030 396.160  0.00  0.00      P-01  
ATOM   2861  O   ASP P 378     186.920 215.080 395.980  0.00  0.00      P-01  
ATOM   2862  N   SER P 379     188.850 216.060 395.500  0.00  0.00      P-01  
ATOM   2863  CA  SER P 379     189.310 215.030 394.580  0.00  0.00      P-01  
ATOM   2864  CB  SER P 379     188.790 215.220 393.130  0.00  0.00      P-01  
ATOM   2865  OG  SER P 379     189.000 214.060 392.310  0.00  0.00      P-01  
ATOM   2866  C   SER P 379     190.830 214.950 394.690  0.00  0.00      P-01  
ATOM   2867  O   SER P 379     191.420 215.290 395.720  0.00  0.00      P-01  
ATOM   2868  N   THR P 380     191.530 214.600 393.590  0.00  0.00      P-01  
ATOM   2869  CA  THR P 380     192.980 214.460 393.640  0.00  0.00      P-01  
ATOM   2870  CB  THR P 380     193.510 213.350 392.720  0.00  0.00      P-01  
ATOM   2871  OG1 THR P 380     192.740 212.180 392.950  0.00  0.00      P-01  
ATOM   2872  CG2 THR P 380     194.960 213.050 393.130  0.00  0.00      P-01  
ATOM   2873  C   THR P 380     193.590 215.780 393.200  0.00  0.00      P-01  
ATOM   2874  O   THR P 380     193.110 216.360 392.220  0.00  0.00      P-01  
ATOM   2875  N   TYR P 381     194.550 216.280 394.000  0.00  0.00      P-01  
ATOM   2876  CA  TYR P 381     195.230 217.520 393.650  0.00  0.00      P-01  
ATOM   2877  CB  TYR P 381     194.400 218.700 394.250  0.00  0.00      P-01  
ATOM   2878  CG  TYR P 381     194.790 219.990 393.560  0.00  0.00      P-01  
ATOM   2879  CD1 TYR P 381     194.360 220.260 392.260  0.00  0.00      P-01  
ATOM   2880  CE1 TYR P 381     194.430 221.560 391.730  0.00  0.01      P-01  
ATOM   2881  CZ  TYR P 381     195.170 222.500 392.460  0.00  0.02      P-01  
ATOM   2882  OH  TYR P 381     195.450 223.750 391.870  0.00  0.13      P-01  
ATOM   2883  CD2 TYR P 381     195.470 220.980 394.300  0.00  0.00      P-01  
ATOM   2884  CE2 TYR P 381     195.690 222.240 393.740  0.00  0.00      P-01  
ATOM   2885  C   TYR P 381     196.650 217.460 394.200  0.00  0.00      P-01  
ATOM   2886  O   TYR P 381     196.720 216.800 395.240  0.00  0.00      P-01  
ATOM   2887  N   PRO P 382     197.770 218.110 393.840  0.00  0.00      P-01  
ATOM   2888  CD  PRO P 382     198.880 218.210 394.800  0.00  0.00      P-01  
ATOM   2889  CA  PRO P 382     197.940 218.920 392.640  0.00  0.00      P-01  
ATOM   2890  CB  PRO P 382     199.470 219.120 392.610  0.00  0.07      P-01  
ATOM   2891  CG  PRO P 382     199.910 219.070 394.080  0.00  0.19      P-01  
ATOM   2892  C   PRO P 382     197.410 218.390 391.320  0.00  0.00      P-01  
ATOM   2893  O   PRO P 382     197.190 217.180 391.240  0.00  0.00      P-01  
ATOM   2894  N   THR P 383     197.230 219.230 390.280  0.00  0.01      P-01  
ATOM   2895  CA  THR P 383     196.450 218.910 389.090  0.00  0.00      P-01  
ATOM   2896  CB  THR P 383     196.480 220.110 388.140  0.00  0.04      P-01  
ATOM   2897  OG1 THR P 383     196.030 221.290 388.810  0.00  0.12      P-01  
ATOM   2898  CG2 THR P 383     195.540 219.930 386.930  0.00  0.03      P-01  
ATOM   2899  C   THR P 383     196.840 217.690 388.280  0.00  0.00      P-01  
ATOM   2900  O   THR P 383     196.060 216.920 387.710  0.00  0.00      P-01  
ATOM   2901  N   ASN P 384     198.160 217.490 388.100  0.00  0.00      P-01  
ATOM   2902  CA  ASN P 384     198.750 216.390 387.350  0.00  0.03      P-01  
ATOM   2903  CB  ASN P 384     199.840 216.890 386.340  0.00  1.35      P-01  
ATOM   2904  CG  ASN P 384     199.290 217.780 385.210  0.00  1.70      P-01  
ATOM   2905  OD1 ASN P 384     198.370 217.360 384.510  0.00  2.46      P-01  
ATOM   2906  ND2 ASN P 384     199.740 219.010 384.970  0.00  1.28      P-01  
ATOM   2907  C   ASN P 384     199.450 215.370 388.240  0.00  0.04      P-01  
ATOM   2908  O   ASN P 384     200.010 214.380 387.790  0.00  0.18      P-01  
ATOM   2909  C1  ASN P 384     200.820 219.670 385.640  0.00  0.51      P-01  
ATOM   2910  C5  ASN P 384     201.440 220.470 387.790  0.00  0.43      P-01  
ATOM   2911  O5  ASN P 384     200.380 219.930 386.980  0.00  1.95      P-01  
ATOM   2912  C2  ASN P 384     201.140 221.000 384.960  0.00  0.75      P-01  
ATOM   2913  NZ  ASN P 384     201.490 220.970 383.540  0.00  0.16      P-01  
ATOM   2914  CZ  ASN P 384     202.490 220.220 383.060  0.00  0.00      P-01  
ATOM   2915  OZ  ASN P 384     203.220 219.510 383.740  0.00  0.00      P-01  
ATOM   2916  CT  ASN P 384     202.760 220.270 381.580  0.00  0.01      P-01  
ATOM   2917  C3  ASN P 384     202.260 221.680 385.720  0.00  0.33      P-01  
ATOM   2918  O3  ASN P 384     202.570 222.990 385.260  0.00  0.68      P-01  
ATOM   2919  C4  ASN P 384     201.940 221.780 387.210  0.00  0.57      P-01  
ATOM   2920  O4  ASN P 384     203.130 222.020 387.970  0.00  0.08      P-01  
ATOM   2921  C6  ASN P 384     200.900 220.560 389.200  0.00  0.72      P-01  
ATOM   2922  O6  ASN P 384     200.670 219.250 389.720  0.00  0.80      P-01  
ATOM   2923  N   GLU P 385     199.280 215.490 389.580  0.00  0.00      P-01  
ATOM   2924  CA  GLU P 385     199.560 214.460 390.570  0.00  0.00      P-01  
ATOM   2925  CB  GLU P 385     199.470 215.010 392.030  0.00  0.00      P-01  
ATOM   2926  CG  GLU P 385     200.130 214.120 393.110  0.00  0.00      P-01  
ATOM   2927  CD  GLU P 385     201.630 213.930 392.880  0.00  0.14      P-01  
ATOM   2928  OE1 GLU P 385     202.000 212.870 392.330  0.00  0.41      P-01  
ATOM   2929  OE2 GLU P 385     202.410 214.770 393.400  0.00  0.28      P-01  
ATOM   2930  C   GLU P 385     198.690 213.220 390.470  0.00  0.00      P-01  
ATOM   2931  O   GLU P 385     197.530 213.300 390.080  0.00  0.00      P-01  
ATOM   2932  N   THR P 386     199.270 212.050 390.790  0.00  0.00      P-01  
ATOM   2933  CA  THR P 386     198.620 210.750 390.690  0.00  0.00      P-01  
ATOM   2934  CB  THR P 386     199.540 209.630 390.220  0.00  0.00      P-01  
ATOM   2935  OG1 THR P 386     198.820 208.560 389.620  0.00  0.03      P-01  
ATOM   2936  CG2 THR P 386     200.440 209.080 391.340  0.00  0.02      P-01  
ATOM   2937  C   THR P 386     197.970 210.500 392.040  0.00  0.00      P-01  
ATOM   2938  O   THR P 386     198.420 210.960 393.090  0.00  0.00      P-01  
ATOM   2939  N   SER P 387     196.860 209.740 392.100  0.00  0.00      P-01  
ATOM   2940  CA  SER P 387     196.100 209.410 393.300  0.00  0.00      P-01  
ATOM   2941  CB  SER P 387     194.710 208.740 393.100  0.00  0.00      P-01  
ATOM   2942  OG  SER P 387     193.870 209.580 392.310  0.00  0.02      P-01  
ATOM   2943  C   SER P 387     196.830 208.530 394.310  0.00  0.00      P-01  
ATOM   2944  O   SER P 387     196.440 208.510 395.470  0.00  0.00      P-01  
ATOM   2945  N   SER P 388     197.830 207.770 393.820  0.00  0.01      P-01  
ATOM   2946  CA  SER P 388     198.740 206.900 394.560  0.00  0.37      P-01  
ATOM   2947  CB  SER P 388     199.180 205.600 393.820  0.00  3.08      P-01  
ATOM   2948  OG  SER P 388     200.050 205.870 392.720  0.00  3.90      P-01  
ATOM   2949  C   SER P 388     199.870 207.650 395.240  0.00  0.15      P-01  
ATOM   2950  O   SER P 388     200.530 207.070 396.100  0.00  0.99      P-01  
ATOM   2951  N   THR P 389     200.090 208.980 395.130  0.00  0.00      P-01  
ATOM   2952  CA  THR P 389     201.080 209.760 395.850  0.00  0.00      P-01  
ATOM   2953  CB  THR P 389     201.450 211.030 395.070  0.00  0.00      P-01  
ATOM   2954  OG1 THR P 389     202.080 210.690 393.840  0.00  0.01      P-01  
ATOM   2955  CG2 THR P 389     202.420 212.020 395.750  0.00  0.01      P-01  
ATOM   2956  C   THR P 389     200.470 210.230 397.160  0.00  0.00      P-01  
ATOM   2957  O   THR P 389     199.440 210.900 397.150  0.00  0.00      P-01  
ATOM   2958  N   PRO P 390     201.050 209.980 398.340  0.00  0.00      P-01  
ATOM   2959  CD  PRO P 390     202.110 208.970 398.440  0.00  0.08      P-01  
ATOM   2960  CA  PRO P 390     200.470 210.290 399.650  0.00  0.00      P-01  
ATOM   2961  CB  PRO P 390     201.670 210.060 400.590  0.00  0.00      P-01  
ATOM   2962  CG  PRO P 390     202.440 208.920 399.930  0.00  0.19      P-01  
ATOM   2963  C   PRO P 390     199.890 211.690 399.810  0.00  0.00      P-01  
ATOM   2964  O   PRO P 390     200.560 212.700 399.580  0.00  0.00      P-01  
ATOM   2965  N   GLY P 391     198.610 211.850 400.200  0.00  0.00      P-01  
ATOM   2966  CA  GLY P 391     198.020 213.130 400.580  0.00  0.00      P-01  
ATOM   2967  C   GLY P 391     197.500 213.930 399.420  0.00  0.00      P-01  
ATOM   2968  O   GLY P 391     196.980 215.040 399.530  0.00  0.00      P-01  
ATOM   2969  N   ALA P 392     197.690 213.400 398.200  0.00  0.00      P-01  
ATOM   2970  CA  ALA P 392     197.040 214.030 397.050  0.00  0.00      P-01  
ATOM   2971  CB  ALA P 392     197.600 213.290 395.820  0.00  0.00      P-01  
ATOM   2972  C   ALA P 392     195.520 213.960 397.050  0.00  0.00      P-01  
ATOM   2973  O   ALA P 392     194.840 214.940 396.760  0.00  0.00      P-01  
ATOM   2974  N   VAL P 393     194.860 212.830 397.400  0.00  0.00      P-01  
ATOM   2975  CA  VAL P 393     193.410 212.680 397.390  0.00  0.00      P-01  
ATOM   2976  CB  VAL P 393     192.960 211.220 397.390  0.00  0.00      P-01  
ATOM   2977  CG1 VAL P 393     191.520 211.110 396.880  0.00  0.00      P-01  
ATOM   2978  CG2 VAL P 393     193.810 210.410 396.390  0.00  0.00      P-01  
ATOM   2979  C   VAL P 393     192.670 213.390 398.520  0.00  0.00      P-01  
ATOM   2980  O   VAL P 393     193.020 213.160 399.680  0.00  0.00      P-01  
ATOM   2981  N   ARG P 394     191.740 214.330 398.280  0.00  0.00      P-01  
ATOM   2982  CA  ARG P 394     191.040 215.180 399.240  0.00  0.00      P-01  
ATOM   2983  CB  ARG P 394     191.010 216.640 398.730  0.00  0.00      P-01  
ATOM   2984  CG  ARG P 394     192.290 217.320 398.180  0.00  0.00      P-01  
ATOM   2985  CD  ARG P 394     193.520 217.120 399.090  0.00  0.00      P-01  
ATOM   2986  NE  ARG P 394     194.630 217.440 398.140  0.00  0.00      P-01  
ATOM   2987  CZ  ARG P 394     195.330 218.580 398.110  0.00  0.00      P-01  
ATOM   2988  NH1 ARG P 394     194.980 219.730 398.690  0.00  0.00      P-01  
ATOM   2989  NH2 ARG P 394     196.490 218.560 397.470  0.00  0.00      P-01  
ATOM   2990  C   ARG P 394     189.560 214.840 399.340  0.00  0.00      P-01  
ATOM   2991  O   ARG P 394     188.750 215.390 400.070  0.00  0.00      P-01  
ATOM   2992  N   GLY P 395     189.160 213.770 398.610  0.00  0.00      P-01  
ATOM   2993  CA  GLY P 395     187.770 213.330 398.610  0.00  0.00      P-01  
ATOM   2994  C   GLY P 395     187.620 212.240 397.570  0.00  0.00      P-01  
ATOM   2995  O   GLY P 395     188.430 212.170 396.650  0.00  0.00      P-01  
ATOM   2996  N   SER P 396     186.530 211.470 397.740  0.00  0.00      P-01  
ATOM   2997  CA  SER P 396     186.270 210.330 396.870  0.00  0.00      P-01  
ATOM   2998  CB  SER P 396     185.220 209.350 397.470  0.00  0.00      P-01  
ATOM   2999  OG  SER P 396     185.520 208.910 398.790  0.00  0.00      P-01  
ATOM   3000  C   SER P 396     185.790 210.640 395.460  0.00  0.00      P-01  
ATOM   3001  O   SER P 396     185.740 209.690 394.670  0.00  0.00      P-01  
ATOM   3002  N   CYS P 397     185.550 211.900 395.060  0.00  0.00      P-01  
ATOM   3003  CA  CYS P 397     185.030 212.220 393.740  0.00  0.00      P-01  
ATOM   3004  CB  CYS P 397     184.540 213.690 393.650  0.00  0.00      P-01  
ATOM   3005  SG  CYS P 397     183.690 214.080 392.100  0.00  0.00      P-01  
ATOM   3006  C   CYS P 397     186.060 211.930 392.650  0.00  0.00      P-01  
ATOM   3007  O   CYS P 397     187.260 212.160 392.820  0.00  0.00      P-01  
ATOM   3008  N   SER P 398     185.560 211.520 391.470  0.00  0.00      P-01  
ATOM   3009  CA  SER P 398     186.280 211.450 390.200  0.00  0.00      P-01  
ATOM   3010  CB  SER P 398     185.310 211.180 389.020  0.00  0.00      P-01  
ATOM   3011  OG  SER P 398     186.000 211.060 387.780  0.00  0.00      P-01  
ATOM   3012  C   SER P 398     187.000 212.760 389.920  0.00  0.00      P-01  
ATOM   3013  O   SER P 398     186.540 213.880 390.140  0.00  0.00      P-01  
ATOM   3014  N   THR P 399     188.220 212.650 389.360  0.00  0.00      P-01  
ATOM   3015  CA  THR P 399     189.020 213.680 388.720  0.00  0.00      P-01  
ATOM   3016  CB  THR P 399     190.460 213.250 388.410  0.00  0.00      P-01  
ATOM   3017  OG1 THR P 399     190.450 211.900 387.940  0.00  0.00      P-01  
ATOM   3018  CG2 THR P 399     191.350 213.280 389.660  0.00  0.00      P-01  
ATOM   3019  C   THR P 399     188.410 214.140 387.400  0.00  0.00      P-01  
ATOM   3020  O   THR P 399     188.670 215.180 386.790  0.00  0.00      P-01  
ATOM   3021  N   SER P 400     187.440 213.360 386.880  0.00  0.00      P-01  
ATOM   3022  CA  SER P 400     186.880 213.630 385.570  0.00  0.00      P-01  
ATOM   3023  CB  SER P 400     186.650 212.410 384.640  0.00  0.00      P-01  
ATOM   3024  OG  SER P 400     187.890 211.710 384.470  0.00  0.00      P-01  
ATOM   3025  C   SER P 400     185.510 214.290 385.610  0.00  0.00      P-01  
ATOM   3026  O   SER P 400     184.920 214.730 384.620  0.00  0.00      P-01  
ATOM   3027  N   SER P 401     184.960 214.380 386.840  0.00  0.00      P-01  
ATOM   3028  CA  SER P 401     183.710 215.060 387.150  0.00  0.00      P-01  
ATOM   3029  CB  SER P 401     182.720 214.360 388.120  0.00  0.00      P-01  
ATOM   3030  OG  SER P 401     182.380 213.070 387.620  0.00  0.00      P-01  
ATOM   3031  C   SER P 401     184.000 216.420 387.770  0.00  0.00      P-01  
ATOM   3032  O   SER P 401     185.150 216.780 388.020  0.00  0.00      P-01  
ATOM   3033  N   GLY P 402     182.950 217.170 388.170  0.00  0.00      P-01  
ATOM   3034  CA  GLY P 402     182.980 218.460 388.840  0.00  0.00      P-01  
ATOM   3035  C   GLY P 402     183.150 219.640 387.920  0.00  0.00      P-01  
ATOM   3036  O   GLY P 402     183.220 220.740 388.480  0.00  0.00      P-01  
ATOM   3037  N   VAL P 403     183.150 219.520 386.580  0.00  0.00      P-01  
ATOM   3038  CA  VAL P 403     183.100 220.610 385.620  0.00  0.00      P-01  
ATOM   3039  CB  VAL P 403     183.750 220.200 384.300  0.00  0.00      P-01  
ATOM   3040  CG1 VAL P 403     185.080 219.470 384.560  0.00  0.00      P-01  
ATOM   3041  CG2 VAL P 403     182.830 219.450 383.310  0.00  0.00      P-01  
ATOM   3042  C   VAL P 403     181.700 221.150 385.360  0.00  0.00      P-01  
ATOM   3043  O   VAL P 403     180.730 220.390 385.370  0.00  0.00      P-01  
ATOM   3044  N   PRO P 404     181.430 222.450 385.160  0.00  0.00      P-01  
ATOM   3045  CD  PRO P 404     182.390 223.530 385.440  0.00  0.00      P-01  
ATOM   3046  CA  PRO P 404     180.050 222.940 385.250  0.00  0.00      P-01  
ATOM   3047  CB  PRO P 404     180.260 224.460 385.120  0.00  0.00      P-01  
ATOM   3048  CG  PRO P 404     181.550 224.730 385.900  0.00  0.00      P-01  
ATOM   3049  C   PRO P 404     178.970 222.490 384.280  0.00  0.00      P-01  
ATOM   3050  O   PRO P 404     177.810 222.680 384.640  0.00  0.00      P-01  
ATOM   3051  N   ALA P 405     179.330 221.940 383.100  0.00  0.00      P-01  
ATOM   3052  CA  ALA P 405     178.410 221.270 382.200  0.00  0.00      P-01  
ATOM   3053  CB  ALA P 405     179.180 220.840 380.940  0.00  0.04      P-01  
ATOM   3054  C   ALA P 405     177.850 220.020 382.860  0.00  0.00      P-01  
ATOM   3055  O   ALA P 405     176.650 219.760 382.760  0.00  0.00      P-01  
ATOM   3056  N   GLN P 406     178.660 219.230 383.580  0.00  0.00      P-01  
ATOM   3057  CA  GLN P 406     178.290 217.950 384.190  0.00  0.00      P-01  
ATOM   3058  CB  GLN P 406     179.660 217.250 384.360  0.00  0.00      P-01  
ATOM   3059  CG  GLN P 406     179.500 215.810 384.900  0.00  0.00      P-01  
ATOM   3060  CD  GLN P 406     179.620 215.790 386.420  0.00  0.00      P-01  
ATOM   3061  OE1 GLN P 406     179.930 216.800 387.050  0.00  0.00      P-01  
ATOM   3062  NE2 GLN P 406     179.250 214.600 386.940  0.00  0.00      P-01  
ATOM   3063  C   GLN P 406     177.630 218.080 385.550  0.00  0.00      P-01  
ATOM   3064  O   GLN P 406     176.780 217.280 385.940  0.00  0.00      P-01  
ATOM   3065  N   VAL P 407     177.950 219.160 386.310  0.00  0.00      P-01  
ATOM   3066  CA  VAL P 407     177.180 219.520 387.490  0.00  0.00      P-01  
ATOM   3067  CB  VAL P 407     177.840 220.560 388.410  0.00  0.00      P-01  
ATOM   3068  CG1 VAL P 407     177.060 220.560 389.730  0.00  0.00      P-01  
ATOM   3069  CG2 VAL P 407     179.340 220.350 388.700  0.00  0.00      P-01  
ATOM   3070  C   VAL P 407     175.750 219.940 387.200  0.00  0.00      P-01  
ATOM   3071  O   VAL P 407     174.780 219.450 387.790  0.00  0.00      P-01  
ATOM   3072  N   GLU P 408     175.620 220.820 386.190  0.00  0.00      P-01  
ATOM   3073  CA  GLU P 408     174.320 221.080 385.590  0.00  0.00      P-01  
ATOM   3074  CB  GLU P 408     174.560 222.180 384.520  0.00  0.00      P-01  
ATOM   3075  CG  GLU P 408     173.270 222.870 384.030  0.00  0.00      P-01  
ATOM   3076  CD  GLU P 408     173.470 224.110 383.160  0.00  0.00      P-01  
ATOM   3077  OE1 GLU P 408     172.860 225.150 383.520  0.00  0.01      P-01  
ATOM   3078  OE2 GLU P 408     174.050 224.000 382.050  0.00  0.01      P-01  
ATOM   3079  C   GLU P 408     173.510 219.910 385.050  0.00  0.00      P-01  
ATOM   3080  O   GLU P 408     172.300 219.860 385.270  0.00  0.00      P-01  
ATOM   3081  N   SER P 409     174.170 218.950 384.380  0.00  0.00      P-01  
ATOM   3082  CA  SER P 409     173.630 217.670 383.950  0.00  0.00      P-01  
ATOM   3083  CB  SER P 409     174.710 217.020 383.050  0.00  0.00      P-01  
ATOM   3084  OG  SER P 409     174.090 216.130 382.120  0.00  0.00      P-01  
ATOM   3085  C   SER P 409     173.210 216.710 385.050  0.00  0.00      P-01  
ATOM   3086  O   SER P 409     172.120 216.170 384.960  0.00  0.00      P-01  
ATOM   3087  N   GLN P 410     174.020 216.650 386.130  0.00  0.00      P-01  
ATOM   3088  CA  GLN P 410     173.710 215.880 387.320  0.00  0.00      P-01  
ATOM   3089  CB  GLN P 410     175.000 215.810 388.190  0.00  0.00      P-01  
ATOM   3090  CG  GLN P 410     174.930 214.970 389.480  0.00  0.00      P-01  
ATOM   3091  CD  GLN P 410     174.660 213.520 389.090  0.00  0.00      P-01  
ATOM   3092  OE1 GLN P 410     173.490 213.120 389.000  0.00  0.00      P-01  
ATOM   3093  NE2 GLN P 410     175.670 212.630 389.030  0.00  0.00      P-01  
ATOM   3094  C   GLN P 410     172.570 216.490 388.120  0.00  0.00      P-01  
ATOM   3095  O   GLN P 410     171.690 215.760 388.580  0.00  0.00      P-01  
ATOM   3096  N   SER P 411     172.610 217.800 388.430  0.00  0.00      P-01  
ATOM   3097  CA  SER P 411     171.580 218.410 389.250  0.00  0.00      P-01  
ATOM   3098  CB  SER P 411     171.710 218.160 390.780  0.00  0.00      P-01  
ATOM   3099  OG  SER P 411     170.550 218.720 391.390  0.00  0.00      P-01  
ATOM   3100  C   SER P 411     171.670 219.920 389.110  0.00  0.00      P-01  
ATOM   3101  O   SER P 411     172.580 220.580 389.610  0.00  0.00      P-01  
ATOM   3102  N   PRO P 412     170.730 220.670 388.520  0.00  0.00      P-01  
ATOM   3103  CD  PRO P 412     169.750 220.040 387.630  0.00  0.00      P-01  
ATOM   3104  CA  PRO P 412     170.640 222.130 388.520  0.00  0.00      P-01  
ATOM   3105  CB  PRO P 412     169.900 222.400 387.200  0.00  0.00      P-01  
ATOM   3106  CG  PRO P 412     168.930 221.230 387.120  0.00  0.00      P-01  
ATOM   3107  C   PRO P 412     169.790 222.500 389.730  0.00  0.00      P-01  
ATOM   3108  O   PRO P 412     169.670 223.700 390.000  0.00  0.00      P-01  
ATOM   3109  N   ASN P 413     169.150 221.530 390.410  0.00  0.00      P-01  
ATOM   3110  CA  ASN P 413     168.320 221.830 391.570  0.00  0.00      P-01  
ATOM   3111  CB  ASN P 413     167.100 220.860 391.630  0.00  0.00      P-01  
ATOM   3112  CG  ASN P 413     166.240 221.030 390.390  0.00  0.01      P-01  
ATOM   3113  OD1 ASN P 413     165.520 222.040 390.420  0.00  0.02      P-01  
ATOM   3114  ND2 ASN P 413     166.210 220.150 389.370  0.00  0.04      P-01  
ATOM   3115  C   ASN P 413     169.010 221.810 392.930  0.00  0.00      P-01  
ATOM   3116  O   ASN P 413     168.380 221.630 393.970  0.00  0.00      P-01  
ATOM   3117  N   ALA P 414     170.340 222.020 392.890  0.00  0.00      P-01  
ATOM   3118  CA  ALA P 414     171.170 222.170 394.070  0.00  0.00      P-01  
ATOM   3119  CB  ALA P 414     172.640 222.030 393.650  0.00  0.00      P-01  
ATOM   3120  C   ALA P 414     170.980 223.480 394.820  0.00  0.00      P-01  
ATOM   3121  O   ALA P 414     170.540 224.520 394.330  0.00  0.00      P-01  
ATOM   3122  N   LYS P 415     171.220 223.440 396.140  0.00  0.00      P-01  
ATOM   3123  CA  LYS P 415     170.970 224.580 397.010  0.00  0.00      P-01  
ATOM   3124  CB  LYS P 415     169.460 224.690 397.370  0.00  0.00      P-01  
ATOM   3125  CG  LYS P 415     168.970 223.570 398.300  0.00  0.00      P-01  
ATOM   3126  CD  LYS P 415     167.500 223.830 398.690  0.00  0.00      P-01  
ATOM   3127  CE  LYS P 415     166.880 222.800 399.650  0.00  0.00      P-01  
ATOM   3128  NZ  LYS P 415     165.630 223.310 400.250  0.00  0.01      P-01  
ATOM   3129  C   LYS P 415     171.750 224.350 398.300  0.00  0.00      P-01  
ATOM   3130  O   LYS P 415     172.210 223.240 398.570  0.00  0.00      P-01  
ATOM   3131  N   VAL P 416     171.790 225.420 399.120  0.00  0.00      P-01  
ATOM   3132  CA  VAL P 416     172.570 225.350 400.340  0.00  0.00      P-01  
ATOM   3133  CB  VAL P 416     174.040 225.770 400.250  0.00  0.00      P-01  
ATOM   3134  CG1 VAL P 416     174.240 227.120 399.530  0.00  0.00      P-01  
ATOM   3135  CG2 VAL P 416     174.730 225.830 401.630  0.00  0.00      P-01  
ATOM   3136  C   VAL P 416     171.780 226.320 401.210  0.00  0.00      P-01  
ATOM   3137  O   VAL P 416     171.230 227.330 400.770  0.00  0.00      P-01  
ATOM   3138  N   THR P 417     171.660 226.030 402.520  0.00  0.00      P-01  
ATOM   3139  CA  THR P 417     170.860 226.810 403.450  0.00  0.00      P-01  
ATOM   3140  CB  THR P 417     169.520 226.120 403.710  0.00  0.00      P-01  
ATOM   3141  OG1 THR P 417     168.760 225.890 402.530  0.00  0.00      P-01  
ATOM   3142  CG2 THR P 417     168.600 226.900 404.680  0.00  0.00      P-01  
ATOM   3143  C   THR P 417     171.680 227.000 404.720  0.00  0.00      P-01  
ATOM   3144  O   THR P 417     172.080 225.970 405.270  0.00  0.00      P-01  
ATOM   3145  N   PHE P 418     171.900 228.250 405.150  0.00  0.00      P-01  
ATOM   3146  CA  PHE P 418     172.640 228.700 406.320  0.00  0.00      P-01  
ATOM   3147  CB  PHE P 418     173.640 229.870 406.120  0.00  0.00      P-01  
ATOM   3148  CG  PHE P 418     174.730 229.350 405.220  0.00  0.00      P-01  
ATOM   3149  CD1 PHE P 418     175.770 228.590 405.780  0.00  0.00      P-01  
ATOM   3150  CE1 PHE P 418     176.860 228.170 404.990  0.00  0.00      P-01  
ATOM   3151  CZ  PHE P 418     176.920 228.410 403.610  0.00  0.00      P-01  
ATOM   3152  CD2 PHE P 418     174.810 229.610 403.840  0.00  0.00      P-01  
ATOM   3153  CE2 PHE P 418     175.860 229.140 403.050  0.00  0.00      P-01  
ATOM   3154  C   PHE P 418     171.730 229.250 407.400  0.00  0.00      P-01  
ATOM   3155  O   PHE P 418     170.880 230.100 407.120  0.00  0.00      P-01  
ATOM   3156  N   SER P 419     171.750 228.760 408.660  0.00  0.00      P-01  
ATOM   3157  CA  SER P 419     170.900 229.250 409.740  0.00  0.00      P-01  
ATOM   3158  CB  SER P 419     169.610 228.390 409.790  0.00  0.00      P-01  
ATOM   3159  OG  SER P 419     168.710 228.780 410.840  0.00  0.00      P-01  
ATOM   3160  C   SER P 419     171.620 229.120 411.080  0.00  0.00      P-01  
ATOM   3161  O   SER P 419     172.720 228.590 411.220  0.00  0.00      P-01  
ATOM   3162  N   ASN P 420     171.030 229.730 412.130  0.00  0.00      P-01  
ATOM   3163  CA  ASN P 420     171.380 229.670 413.540  0.00  0.00      P-01  
ATOM   3164  CB  ASN P 420     171.290 228.190 414.020  0.00  0.00      P-01  
ATOM   3165  CG  ASN P 420     171.510 228.020 415.520  0.00  0.00      P-01  
ATOM   3166  OD1 ASN P 420     171.060 228.780 416.370  0.00  0.00      P-01  
ATOM   3167  ND2 ASN P 420     172.070 226.810 415.790  0.00  0.00      P-01  
ATOM   3168  C   ASN P 420     172.790 230.240 413.720  0.00  0.00      P-01  
ATOM   3169  O   ASN P 420     173.560 229.780 414.560  0.00  0.00      P-01  
ATOM   3170  N   ILE P 421     173.190 231.290 412.980  0.00  0.00      P-01  
ATOM   3171  CA  ILE P 421     174.490 231.930 413.080  0.00  0.00      P-01  
ATOM   3172  CB  ILE P 421     174.670 232.960 411.950  0.00  0.00      P-01  
ATOM   3173  CG2 ILE P 421     175.970 233.760 412.150  0.00  0.00      P-01  
ATOM   3174  CG1 ILE P 421     174.500 232.290 410.560  0.00  0.00      P-01  
ATOM   3175  CD  ILE P 421     173.480 233.020 409.680  0.00  0.00      P-01  
ATOM   3176  C   ILE P 421     174.770 232.540 414.440  0.00  0.00      P-01  
ATOM   3177  O   ILE P 421     174.090 233.440 414.930  0.00  0.00      P-01  
ATOM   3178  N   LYS P 422     175.770 231.940 415.130  0.00  0.00      P-01  
ATOM   3179  CA  LYS P 422     176.170 232.390 416.450  0.00  0.00      P-01  
ATOM   3180  CB  LYS P 422     175.900 231.360 417.580  0.00  0.00      P-01  
ATOM   3181  CG  LYS P 422     174.430 230.990 417.820  0.00  0.00      P-01  
ATOM   3182  CD  LYS P 422     174.310 229.750 418.740  0.00  0.00      P-01  
ATOM   3183  CE  LYS P 422     172.920 229.330 419.250  0.00  0.00      P-01  
ATOM   3184  NZ  LYS P 422     173.000 228.080 420.030  0.00  0.00      P-01  
ATOM   3185  C   LYS P 422     177.620 232.860 416.420  0.00  0.00      P-01  
ATOM   3186  O   LYS P 422     178.400 232.310 415.640  0.00  0.00      P-01  
ATOM   3187  N   PHE P 423     177.980 233.790 417.330  0.00  0.00      P-01  
ATOM   3188  CA  PHE P 423     179.370 234.150 417.520  0.00  0.00      P-01  
ATOM   3189  CB  PHE P 423     179.560 235.370 416.580  0.00  0.00      P-01  
ATOM   3190  CG  PHE P 423     180.910 236.010 416.780  0.00  0.00      P-01  
ATOM   3191  CD1 PHE P 423     182.120 235.470 416.300  0.00  0.00      P-01  
ATOM   3192  CE1 PHE P 423     183.310 236.160 416.540  0.00  0.00      P-01  
ATOM   3193  CZ  PHE P 423     183.330 237.350 417.290  0.00  0.02      P-01  
ATOM   3194  CD2 PHE P 423     181.000 237.150 417.590  0.00  0.00      P-01  
ATOM   3195  CE2 PHE P 423     182.170 237.870 417.870  0.00  0.03      P-01  
ATOM   3196  C   PHE P 423     179.490 234.430 419.010  0.00  0.00      P-01  
ATOM   3197  O   PHE P 423     178.610 235.010 419.650  0.00  0.00      P-01  
ATOM   3198  N   GLY P 424     180.650 234.090 419.610  0.00  0.00      P-01  
ATOM   3199  CA  GLY P 424     180.890 234.370 421.020  0.00  0.00      P-01  
ATOM   3200  C   GLY P 424     182.250 233.980 421.540  0.00  0.00      P-01  
ATOM   3201  O   GLY P 424     183.060 233.380 420.840  0.00  0.00      P-01  
ATOM   3202  N   PRO P 425     182.590 234.230 422.810  0.00  0.00      P-01  
ATOM   3203  CD  PRO P 425     181.920 235.160 423.720  0.00  0.10      P-01  
ATOM   3204  CA  PRO P 425     183.750 233.580 423.410  0.00  0.43      P-01  
ATOM   3205  CB  PRO P 425     183.740 234.130 424.850  0.00  3.88      P-01  
ATOM   3206  CG  PRO P 425     182.290 234.580 425.080  0.00  2.72      P-01  
ATOM   3207  C   PRO P 425     183.610 232.060 423.450  0.00  0.42      P-01  
ATOM   3208  O   PRO P 425     182.520 231.570 423.160  0.00  0.00      P-01  
ATOM   3209  N   ILE P 426     184.740 231.330 423.570  0.00  1.38      P-01  
ATOM   3210  CA  ILE P 426     184.790 229.910 423.290  0.00  0.58      P-01  
ATOM   3211  CB  ILE P 426     186.190 229.330 423.060  0.00  1.68      P-01  
ATOM   3212  CG2 ILE P 426     186.850 230.030 421.860  0.00  3.31      P-01  
ATOM   3213  CG1 ILE P 426     187.160 229.650 424.240  0.00  2.20      P-01  
ATOM   3214  CD  ILE P 426     187.410 228.370 425.050  0.00  3.18      P-01  
ATOM   3215  C   ILE P 426     183.990 228.990 424.210  0.00  1.19      P-01  
ATOM   3216  O   ILE P 426     183.970 229.110 425.430  0.00  9.10      P-01  
ATOM   3217  N   GLY P 427     183.100 228.210 423.560  0.00  0.70      P-01  
ATOM   3218  CA  GLY P 427     182.100 227.300 424.120  0.00  4.48      P-01  
ATOM   3219  C   GLY P 427     180.790 228.000 424.390  0.00  1.79      P-01  
ATOM   3220  O   GLY P 427     179.870 227.300 424.800  0.00  4.74      P-01  
ATOM   3221  N   SER P 428     180.630 229.310 424.140  0.00  0.04      P-01  
ATOM   3222  CA  SER P 428     179.390 230.000 424.460  0.00  0.01      P-01  
ATOM   3223  CB  SER P 428     179.580 231.500 424.820  0.00  0.03      P-01  
ATOM   3224  OG  SER P 428     180.020 232.320 423.730  0.00  0.25      P-01  
ATOM   3225  C   SER P 428     178.310 229.970 423.380  0.00  0.00      P-01  
ATOM   3226  O   SER P 428     177.120 230.160 423.620  0.00  0.00      P-01  
ATOM   3227  N   THR P 429     178.610 229.470 422.170  0.00  0.00      P-01  
ATOM   3228  CA  THR P 429     177.650 229.170 421.120  0.00  0.00      P-01  
ATOM   3229  CB  THR P 429     178.170 229.050 419.680  0.00  0.00      P-01  
ATOM   3230  OG1 THR P 429     179.050 227.940 419.540  0.00  0.00      P-01  
ATOM   3231  CG2 THR P 429     178.970 230.300 419.250  0.00  0.00      P-01  
ATOM   3232  C   THR P 429     176.830 227.920 421.420  0.00  0.00      P-01  
ATOM   3233  O   THR P 429     175.680 227.840 420.990  0.00  0.00      P-01  
ATOM   3234  N   GLY P 430     177.240 227.080 422.390  0.00  0.00      P-01  
ATOM   3235  CA  GLY P 430     176.430 225.940 422.820  0.00  0.05      P-01  
ATOM   3236  C   GLY P 430     175.260 226.350 423.680  0.00  0.38      P-01  
ATOM   3237  O   GLY P 430     174.410 225.540 424.030  0.00  1.15      P-01  
ATOM   3238  N   ASN P 431     175.110 227.620 424.110  0.00  0.10      P-01  
ATOM   3239  CA  ASN P 431     173.970 228.200 424.810  0.00  0.37      P-01  
ATOM   3240  CB  ASN P 431     174.230 229.590 425.470  0.00  0.25      P-01  
ATOM   3241  CG  ASN P 431     175.170 229.600 426.670  0.00  0.99      P-01  
ATOM   3242  OD1 ASN P 431     175.000 228.830 427.610  0.00  3.19      P-01  
ATOM   3243  ND2 ASN P 431     176.250 230.390 426.490  0.00  0.41      P-01  
ATOM   3244  C   ASN P 431     172.700 228.210 423.980  0.00  0.02      P-01  
ATOM   3245  O   ASN P 431     172.820 228.070 422.760  0.00  0.00      P-01  
ATOM   3246  N   PRO P 432     171.490 228.200 424.560  0.00  0.06      P-01  
ATOM   3247  CD  PRO P 432     171.290 228.050 426.000  0.00  2.09      P-01  
ATOM   3248  CA  PRO P 432     170.200 228.430 423.890  0.00  0.00      P-01  
ATOM   3249  CB  PRO P 432     169.180 228.560 425.040  0.00  0.55      P-01  
ATOM   3250  CG  PRO P 432     169.800 227.790 426.210  0.00  2.92      P-01  
ATOM   3251  C   PRO P 432     170.110 229.570 422.880  0.00  0.00      P-01  
ATOM   3252  O   PRO P 432     170.630 230.650 423.160  0.00  0.00      P-01  
ATOM   3253  N   SER P 433     169.420 229.330 421.750  0.00  0.00      P-01  
ATOM   3254  CA  SER P 433     169.120 230.400 420.800  0.00  0.00      P-01  
ATOM   3255  CB  SER P 433     168.430 229.850 419.520  0.00  0.00      P-01  
ATOM   3256  OG  SER P 433     168.260 230.810 418.480  0.00  0.00      P-01  
ATOM   3257  C   SER P 433     168.270 231.580 421.260  0.00  0.01      P-01  
ATOM   3258  O   SER P 433     167.290 231.440 421.980  0.00  0.09      P-01  
ATOM   3259  N   GLY P 434     168.760 232.760 420.820  0.00  0.04      P-01  
ATOM   3260  CA  GLY P 434     168.050 234.040 420.850  0.00  1.24      P-01  
ATOM   3261  C   GLY P 434     167.200 234.330 419.640  0.00  1.46      P-01  
ATOM   3262  O   GLY P 434     166.410 235.270 419.600  0.00  4.27      P-01  
ATOM   3263  N   GLY P 435     167.340 233.520 418.570  0.00  1.83      P-01  
ATOM   3264  CA  GLY P 435     166.890 233.650 417.190  0.00  3.61      P-01  
ATOM   3265  C   GLY P 435     165.440 233.230 417.130  0.00  4.45      P-01  
ATOM   3266  O   GLY P 435     164.530 233.720 416.470  0.00  8.12      P-01  
ATOM   3267  N   ASN P 436     165.180 232.100 417.830  0.00  2.65      P-01  
ATOM   3268  CA  ASN P 436     163.960 231.320 417.960  0.00  2.56      P-01  
ATOM   3269  CB  ASN P 436     163.170 231.740 419.230  0.00  3.52      P-01  
ATOM   3270  CG  ASN P 436     164.060 231.490 420.440  0.00  4.89      P-01  
ATOM   3271  OD1 ASN P 436     164.350 230.310 420.650  0.00  9.36      P-01  
ATOM   3272  ND2 ASN P 436     164.420 232.510 421.240  0.00  3.89      P-01  
ATOM   3273  C   ASN P 436     163.060 231.270 416.730  0.00  1.49      P-01  
ATOM   3274  O   ASN P 436     161.950 231.790 416.700  0.00  2.87      P-01  
ATOM   3275  N   PRO P 437     163.450 230.470 415.720  0.00  1.21      P-01  
ATOM   3276  CD  PRO P 437     164.690 229.700 415.650  0.00  4.20      P-01  
ATOM   3277  CA  PRO P 437     162.670 230.360 414.480  0.00  0.86      P-01  
ATOM   3278  CB  PRO P 437     163.720 229.890 413.460  0.00  1.27      P-01  
ATOM   3279  CG  PRO P 437     164.730 229.060 414.260  0.00  3.50      P-01  
ATOM   3280  C   PRO P 437     161.520 229.370 414.560  0.00  0.44      P-01  
ATOM   3281  O   PRO P 437     161.680 228.450 415.370  0.00  0.31      P-01  
ATOM   3282  N   PRO P 438     160.330 229.540 413.960  0.00  0.58      P-01  
ATOM   3283  CD  PRO P 438     159.950 230.590 413.010  0.00  1.13      P-01  
ATOM   3284  CA  PRO P 438     159.180 228.660 414.170  0.00  0.76      P-01  
ATOM   3285  CB  PRO P 438     158.120 229.070 413.140  0.00  1.27      P-01  
ATOM   3286  CG  PRO P 438     158.880 229.940 412.140  0.00  1.34      P-01  
ATOM   3287  C   PRO P 438     159.620 227.220 413.970  0.00  0.31      P-01  
ATOM   3288  O   PRO P 438     160.230 226.890 412.950  0.00  0.01      P-01  
ATOM   3289  N   GLY P 439     159.350 226.290 414.910  0.00  0.78      P-01  
ATOM   3290  CA  GLY P 439     159.560 224.850 414.840  0.00  0.53      P-01  
ATOM   3291  C   GLY P 439     161.010 224.420 414.950  0.00  0.17      P-01  
ATOM   3292  O   GLY P 439     161.380 223.290 414.650  0.00  0.28      P-01  
ATOM   3293  N   GLY P 440     161.900 225.350 415.350  0.00  0.18      P-01  
ATOM   3294  CA  GLY P 440     163.300 225.190 415.730  0.00  1.50      P-01  
ATOM   3295  C   GLY P 440     163.520 224.000 416.630  0.00  0.46      P-01  
ATOM   3296  O   GLY P 440     162.690 223.360 417.280  0.00  3.72      P-01  
ATOM   3297  N   ASN P 441     164.840 223.780 416.760  0.00  0.07      P-01  
ATOM   3298  CA  ASN P 441     165.410 222.800 417.660  0.00  0.07      P-01  
ATOM   3299  CB  ASN P 441     166.950 222.690 417.460  0.00  2.34      P-01  
ATOM   3300  CG  ASN P 441     167.270 222.240 416.040  0.00  2.22      P-01  
ATOM   3301  OD1 ASN P 441     168.010 222.960 415.350  0.00  2.76      P-01  
ATOM   3302  ND2 ASN P 441     166.710 221.100 415.580  0.00  4.64      P-01  
ATOM   3303  C   ASN P 441     165.220 223.050 419.150  0.00  0.14      P-01  
ATOM   3304  O   ASN P 441     165.370 224.170 419.640  0.00  0.02      P-01  
ATOM   3305  N   PRO P 442     164.950 222.030 419.980  0.00  0.42      P-01  
ATOM   3306  CD  PRO P 442     164.830 220.630 419.580  0.00  0.35      P-01  
ATOM   3307  CA  PRO P 442     165.050 222.200 421.430  0.00  0.32      P-01  
ATOM   3308  CB  PRO P 442     164.440 220.860 421.910  0.00  1.30      P-01  
ATOM   3309  CG  PRO P 442     164.730 219.800 420.850  0.00  0.38      P-01  
ATOM   3310  C   PRO P 442     166.450 222.400 421.990  0.00  1.08      P-01  
ATOM   3311  O   PRO P 442     167.380 221.790 421.460  0.00  2.78      P-01  
ATOM   3312  N   PRO P 443     166.780 223.160 423.040  0.00  0.22      P-01  
ATOM   3313  CD  PRO P 443     166.090 224.420 423.360  0.00  0.07      P-01  
ATOM   3314  CA  PRO P 443     168.070 223.150 423.730  0.00  0.17      P-01  
ATOM   3315  CB  PRO P 443     168.180 224.470 424.510  0.00  1.87      P-01  
ATOM   3316  CG  PRO P 443     166.730 224.910 424.650  0.00  1.19      P-01  
ATOM   3317  C   PRO P 443     168.050 222.030 424.770  0.00  2.01      P-01  
ATOM   3318  O   PRO P 443     166.950 221.550 425.040  0.00  5.35      P-01  
ATOM   3319  N   GLY P 444     169.200 221.560 425.310  0.00  1.94      P-01  
ATOM   3320  CA  GLY P 444     169.160 220.500 426.320  0.00  5.86      P-01  
ATOM   3321  C   GLY P 444     169.310 219.130 425.730  0.00  1.15      P-01  
ATOM   3322  O   GLY P 444     168.990 218.120 426.360  0.00  2.76      P-01  
ATOM   3323  N   THR P 445     169.680 218.970 424.440  0.00  0.13      P-01  
ATOM   3324  CA  THR P 445     169.740 217.680 423.760  0.00  0.03      P-01  
ATOM   3325  CB  THR P 445     168.840 217.490 422.540  0.00  0.15      P-01  
ATOM   3326  OG1 THR P 445     169.010 216.250 421.820  0.00  0.03      P-01  
ATOM   3327  CG2 THR P 445     169.100 218.600 421.500  0.00  1.78      P-01  
ATOM   3328  C   THR P 445     171.180 217.310 423.460  0.00  0.00      P-01  
ATOM   3329  O   THR P 445     172.030 218.100 423.030  0.00  0.00      P-01  
ATOM   3330  N   THR P 446     171.500 216.020 423.660  0.00  0.00      P-01  
ATOM   3331  CA  THR P 446     172.820 215.450 423.410  0.00  0.00      P-01  
ATOM   3332  CB  THR P 446     173.860 215.730 424.500  0.00  0.06      P-01  
ATOM   3333  OG1 THR P 446     175.170 215.450 423.940  0.00  0.48      P-01  
ATOM   3334  CG2 THR P 446     173.560 215.060 425.860  0.00  1.89      P-01  
ATOM   3335  C   THR P 446     172.610 213.960 423.210  0.00  0.02      P-01  
ATOM   3336  O   THR P 446     171.500 213.530 423.520  0.00  0.12      P-01  
ATOM   3337  N   THR P 447     173.620 213.170 422.800  0.00  0.03      P-01  
ATOM   3338  CA  THR P 447     173.620 211.720 422.820  0.00  0.06      P-01  
ATOM   3339  CB  THR P 447     172.790 211.120 421.680  0.00  0.00      P-01  
ATOM   3340  OG1 THR P 447     172.750 209.680 421.810  0.00  0.00      P-01  
ATOM   3341  CG2 THR P 447     173.340 211.430 420.280  0.00  0.00      P-01  
ATOM   3342  C   THR P 447     175.060 211.210 422.730  0.00  0.05      P-01  
ATOM   3343  O   THR P 447     175.890 212.030 422.330  0.00  0.01      P-01  
ATOM   3344  N   THR P 448     175.390 210.020 423.260  0.00  0.09      P-01  
ATOM   3345  CA  THR P 448     176.770 209.560 423.270  0.00  0.03      P-01  
ATOM   3346  CB  THR P 448     177.170 208.810 424.550  0.00  0.12      P-01  
ATOM   3347  OG1 THR P 448     178.470 208.220 424.300  0.00  0.43      P-01  
ATOM   3348  CG2 THR P 448     176.210 207.650 424.910  0.00  4.04      P-01  
ATOM   3349  C   THR P 448     177.120 208.720 422.050  0.00  0.73      P-01  
ATOM   3350  O   THR P 448     176.320 207.860 421.670  0.00  2.33      P-01  
ATOM   3351  N   ARG P 449     178.250 208.930 421.350  0.00  0.06      P-01  
ATOM   3352  CA  ARG P 449     178.700 208.030 420.290  0.00  0.06      P-01  
ATOM   3353  CB  ARG P 449     178.460 208.650 418.890  0.00  0.04      P-01  
ATOM   3354  CG  ARG P 449     176.960 208.830 418.570  0.00  0.27      P-01  
ATOM   3355  CD  ARG P 449     176.090 207.570 418.380  0.00  1.30      P-01  
ATOM   3356  NE  ARG P 449     174.800 208.130 417.850  0.00  1.43      P-01  
ATOM   3357  CZ  ARG P 449     173.770 207.370 417.510  0.00  2.08      P-01  
ATOM   3358  NH1 ARG P 449     172.730 207.900 416.870  0.00  2.75      P-01  
ATOM   3359  NH2 ARG P 449     173.850 206.060 417.750  0.00  2.35      P-01  
ATOM   3360  C   ARG P 449     180.180 207.680 420.440  0.00  0.54      P-01  
ATOM   3361  O   ARG P 449     181.010 208.510 420.820  0.00  1.48      P-01  
ATOM   3362  N   ARG P 450     180.510 206.410 420.170  0.00  0.40      P-01  
ATOM   3363  CA  ARG P 450     181.860 205.900 420.390  0.00  0.23      P-01  
ATOM   3364  CB  ARG P 450     181.880 204.780 421.470  0.00  0.18      P-01  
ATOM   3365  CG  ARG P 450     183.290 204.410 422.000  0.00  0.36      P-01  
ATOM   3366  CD  ARG P 450     183.370 203.130 422.850  0.00  1.43      P-01  
ATOM   3367  NE  ARG P 450     182.670 203.420 424.140  0.00  0.88      P-01  
ATOM   3368  CZ  ARG P 450     182.520 202.480 425.080  0.00  1.69      P-01  
ATOM   3369  NH1 ARG P 450     181.970 202.960 426.200  0.00  3.48      P-01  
ATOM   3370  NH2 ARG P 450     183.080 201.280 425.060  0.00  2.92      P-01  
ATOM   3371  C   ARG P 450     182.530 205.460 419.100  0.00  0.01      P-01  
ATOM   3372  O   ARG P 450     181.990 204.700 418.300  0.00  0.19      P-01  
ATOM   3373  N   PRO P 451     183.730 205.950 418.750  0.00  0.05      P-01  
ATOM   3374  CD  PRO P 451     184.230 207.290 419.090  0.00  1.73      P-01  
ATOM   3375  CA  PRO P 451     184.480 205.440 417.610  0.00  0.48      P-01  
ATOM   3376  CB  PRO P 451     185.600 206.460 417.320  0.00  0.94      P-01  
ATOM   3377  CG  PRO P 451     185.090 207.780 417.920  0.00  2.11      P-01  
ATOM   3378  C   PRO P 451     185.140 204.080 417.850  0.00  1.08      P-01  
ATOM   3379  O   PRO P 451     185.150 203.570 418.970  0.00  4.24      P-01  
ATOM   3380  N   ALA P 452     185.660 203.430 416.790  0.00  0.31      P-01  
ATOM   3381  CA  ALA P 452     186.240 202.090 416.840  0.00  0.63      P-01  
ATOM   3382  CB  ALA P 452     187.670 202.050 417.400  0.00  0.38      P-01  
ATOM   3383  C   ALA P 452     185.410 200.890 417.270  0.00  0.11      P-01  
ATOM   3384  O   ALA P 452     185.850 199.900 417.850  0.00  0.00      P-01  
ATOM   3385  N   THR P 453     184.120 201.030 416.910  0.00  0.17      P-01  
ATOM   3386  CA  THR P 453     182.950 200.210 417.200  0.00  0.01      P-01  
ATOM   3387  CB  THR P 453     182.500 200.350 418.660  0.00  0.03      P-01  
ATOM   3388  OG1 THR P 453     181.460 199.430 419.040  0.00  0.02      P-01  
ATOM   3389  CG2 THR P 453     182.030 201.770 418.990  0.00  2.65      P-01  
ATOM   3390  C   THR P 453     181.770 200.440 416.260  0.00  0.05      P-01  
ATOM   3391  O   THR P 453     181.600 201.520 415.700  0.00  0.73      P-01  
ATOM   3392  N   THR P 454     180.970 199.380 416.060  0.00  0.00      P-01  
ATOM   3393  CA  THR P 454     179.730 199.460 415.310  0.00  0.00      P-01  
ATOM   3394  CB  THR P 454     179.750 198.840 413.910  0.00  0.00      P-01  
ATOM   3395  OG1 THR P 454     178.500 198.970 413.200  0.00  0.04      P-01  
ATOM   3396  CG2 THR P 454     180.290 197.400 413.840  0.00  0.12      P-01  
ATOM   3397  C   THR P 454     178.590 198.870 416.130  0.00  0.00      P-01  
ATOM   3398  O   THR P 454     178.630 197.700 416.500  0.00  0.00      P-01  
ATOM   3399  N   THR P 455     177.580 199.700 416.460  0.00  0.00      P-01  
ATOM   3400  CA  THR P 455     176.520 199.390 417.410  0.00  0.00      P-01  
ATOM   3401  CB  THR P 455     175.820 200.620 417.990  0.00  0.20      P-01  
ATOM   3402  OG1 THR P 455     174.960 200.070 419.010  0.00  0.56      P-01  
ATOM   3403  CG2 THR P 455     175.060 201.270 416.820  0.00  3.21      P-01  
ATOM   3404  C   THR P 455     175.450 198.470 416.840  0.00  0.21      P-01  
ATOM   3405  O   THR P 455     175.190 198.460 415.640  0.00  1.14      P-01  
ATOM   3406  N   GLY P 456     174.910 197.590 417.700  0.00  0.34      P-01  
ATOM   3407  CA  GLY P 456     173.830 196.640 417.430  0.00  1.92      P-01  
ATOM   3408  C   GLY P 456     173.980 195.810 416.180  0.00  0.38      P-01  
ATOM   3409  O   GLY P 456     175.050 195.360 415.780  0.00  2.05      P-01  
ATOM   3410  N   SER P 457     172.870 195.660 415.430  0.00  0.01      P-01  
ATOM   3411  CA  SER P 457     172.820 195.220 414.050  0.00  0.00      P-01  
ATOM   3412  CB  SER P 457     172.930 193.670 413.900  0.00  0.01      P-01  
ATOM   3413  OG  SER P 457     173.020 193.360 412.490  0.00  0.00      P-01  
ATOM   3414  C   SER P 457     171.660 195.810 413.270  0.00  0.01      P-01  
ATOM   3415  O   SER P 457     170.500 195.840 413.680  0.00  0.04      P-01  
ATOM   3416  N   SER P 458     171.980 196.200 412.020  0.00  0.01      P-01  
ATOM   3417  CA  SER P 458     171.140 196.960 411.100  0.00  0.04      P-01  
ATOM   3418  CB  SER P 458     172.070 197.790 410.180  0.00  0.11      P-01  
ATOM   3419  OG  SER P 458     171.280 198.740 409.430  0.00  0.19      P-01  
ATOM   3420  C   SER P 458     170.190 196.180 410.200  0.00  0.00      P-01  
ATOM   3421  O   SER P 458     170.700 195.460 409.340  0.00  0.00      P-01  
ATOM   3422  N   PRO P 459     168.870 196.330 410.310  0.00  0.01      P-01  
ATOM   3423  CD  PRO P 459     168.130 196.990 411.390  0.00  0.26      P-01  
ATOM   3424  CA  PRO P 459     167.930 195.530 409.510  0.00  0.07      P-01  
ATOM   3425  CB  PRO P 459     166.480 195.920 409.840  0.00  0.76      P-01  
ATOM   3426  CG  PRO P 459     166.740 197.110 410.760  0.00  0.87      P-01  
ATOM   3427  C   PRO P 459     168.150 195.600 408.000  0.00  0.73      P-01  
ATOM   3428  O   PRO P 459     168.220 196.670 407.390  0.00  2.32      P-01  
ATOM   3429  N   GLY P 460     168.280 194.440 407.330  0.00  0.22      P-01  
ATOM   3430  CA  GLY P 460     168.740 194.200 405.960  0.00  0.81      P-01  
ATOM   3431  C   GLY P 460     168.020 194.860 404.810  0.00  2.77      P-01  
ATOM   3432  O   GLY P 460     167.060 195.580 405.080  0.00  4.78      P-01  
ATOM   3433  N   PRO P 461     168.420 194.600 403.550  0.00  1.77      P-01  
ATOM   3434  CD  PRO P 461     169.500 193.690 403.160  0.00  1.22      P-01  
ATOM   3435  CA  PRO P 461     167.570 194.900 402.400  0.00  2.04      P-01  
ATOM   3436  CB  PRO P 461     168.250 194.180 401.220  0.00  1.05      P-01  
ATOM   3437  CG  PRO P 461     169.700 193.990 401.670  0.00  1.10      P-01  
ATOM   3438  C   PRO P 461     166.130 194.410 402.370  0.00  0.53      P-01  
ATOM   3439  O   PRO P 461     165.680 193.530 403.110  0.00  0.13      P-01  
ATOM   3440  N   THR P 462     165.270 194.940 401.480  0.00  1.01      P-01  
ATOM   3441  CA  THR P 462     163.850 194.630 401.430  0.00  0.78      P-01  
ATOM   3442  CB  THR P 462     162.920 195.790 401.810  0.00  1.38      P-01  
ATOM   3443  OG1 THR P 462     163.250 197.080 401.330  0.00  3.33      P-01  
ATOM   3444  CG2 THR P 462     163.050 195.870 403.350  0.00  2.89      P-01  
ATOM   3445  C   THR P 462     163.550 194.350 399.960  0.00  0.21      P-01  
ATOM   3446  O   THR P 462     164.080 194.930 399.020  0.00  0.77      P-01  
ATOM   3447  N   GLN P 463     162.870 193.220 399.670  0.00  0.33      P-01  
ATOM   3448  CA  GLN P 463     162.370 192.830 398.360  0.00  0.33      P-01  
ATOM   3449  CB  GLN P 463     162.480 191.280 398.280  0.00  0.12      P-01  
ATOM   3450  CG  GLN P 463     162.180 190.730 396.870  0.00  0.05      P-01  
ATOM   3451  CD  GLN P 463     163.400 191.110 396.030  0.00  2.11      P-01  
ATOM   3452  OE1 GLN P 463     163.540 192.250 395.570  0.00  4.56      P-01  
ATOM   3453  NE2 GLN P 463     164.280 190.110 395.820  0.00  3.95      P-01  
ATOM   3454  C   GLN P 463     161.050 193.400 397.860  0.00  0.16      P-01  
ATOM   3455  O   GLN P 463     160.000 193.130 398.450  0.00  0.01      P-01  
ATOM   3456  N   SER P 464     161.030 194.210 396.770  0.00  0.40      P-01  
ATOM   3457  CA  SER P 464     159.760 194.530 396.130  0.00  0.21      P-01  
ATOM   3458  CB  SER P 464     160.120 195.430 394.920  0.00  3.37      P-01  
ATOM   3459  OG  SER P 464     158.980 196.020 394.280  0.00  3.76      P-01  
ATOM   3460  C   SER P 464     158.930 193.320 395.740  0.00  0.40      P-01  
ATOM   3461  O   SER P 464     159.550 192.270 395.530  0.00  0.61      P-01  
ATOM   3462  N   HSP P 465     157.600 193.430 395.540  0.00  0.29      P-01  
ATOM   3463  CA  HSP P 465     156.710 192.360 395.120  0.00  0.09      P-01  
ATOM   3464  CB  HSP P 465     155.200 192.680 395.340  0.00  0.25      P-01  
ATOM   3465  CD2 HSP P 465     155.260 194.520 393.500  0.00  1.33      P-01  
ATOM   3466  CG  HSP P 465     154.640 193.690 394.380  0.00  0.38      P-01  
ATOM   3467  NE2 HSP P 465     154.270 195.190 392.820  0.00  3.83      P-01  
ATOM   3468  ND1 HSP P 465     153.300 193.860 394.190  0.00  1.19      P-01  
ATOM   3469  CE1 HSP P 465     153.090 194.730 393.210  0.00  3.40      P-01  
ATOM   3470  C   HSP P 465     156.940 191.770 393.740  0.00  0.73      P-01  
ATOM   3471  O   HSP P 465     157.240 192.460 392.760  0.00  4.56      P-01  
ATOM   3472  N   TYR P 466     156.900 190.430 393.700  0.00  0.05      P-01  
ATOM   3473  CA  TYR P 466     157.200 189.730 392.460  0.00  0.67      P-01  
ATOM   3474  CB  TYR P 466     155.960 188.890 392.040  0.00  1.71      P-01  
ATOM   3475  CG  TYR P 466     154.730 189.750 391.900  0.00  1.59      P-01  
ATOM   3476  CD1 TYR P 466     153.690 189.620 392.830  0.00  2.44      P-01  
ATOM   3477  CE1 TYR P 466     152.560 190.440 392.780  0.00  2.52      P-01  
ATOM   3478  CZ  TYR P 466     152.540 191.470 391.830  0.00  2.15      P-01  
ATOM   3479  OH  TYR P 466     151.370 192.250 391.770  0.00  5.80      P-01  
ATOM   3480  CD2 TYR P 466     154.700 190.790 390.960  0.00  2.02      P-01  
ATOM   3481  CE2 TYR P 466     153.590 191.650 390.920  0.00  2.29      P-01  
ATOM   3482  C   TYR P 466     158.490 188.930 392.590  0.00  1.95      P-01  
ATOM   3483  O   TYR P 466     158.620 187.860 392.000  0.00  6.77      P-01  
ATOM   3484  N   GLY P 467     159.490 189.460 393.330  0.00  0.99      P-01  
ATOM   3485  CA  GLY P 467     160.810 188.870 393.510  0.00  3.21      P-01  
ATOM   3486  C   GLY P 467     160.890 187.640 394.370  0.00  0.55      P-01  
ATOM   3487  O   GLY P 467     159.990 187.310 395.130  0.00  0.00      P-01  
ATOM   3488  N   GLN P 468     162.050 186.940 394.330  0.00  1.69      P-01  
ATOM   3489  CA  GLN P 468     162.270 185.760 395.150  0.00  0.55      P-01  
ATOM   3490  CB  GLN P 468     163.310 184.880 394.410  0.00  2.87      P-01  
ATOM   3491  CG  GLN P 468     163.590 183.540 395.140  0.00  0.38      P-01  
ATOM   3492  CD  GLN P 468     164.330 182.560 394.240  0.00  1.75      P-01  
ATOM   3493  OE1 GLN P 468     164.810 182.810 393.130  0.00  7.92      P-01  
ATOM   3494  NE2 GLN P 468     164.580 181.340 394.750  0.00  0.88      P-01  
ATOM   3495  C   GLN P 468     162.660 186.240 396.540  0.00  0.03      P-01  
ATOM   3496  O   GLN P 468     163.160 187.310 396.890  0.00  0.18      P-01  
ATOM   3497  N   CYS P 469     162.270 185.380 397.510  0.00  0.00      P-01  
ATOM   3498  CA  CYS P 469     162.630 185.600 398.900  0.00  0.00      P-01  
ATOM   3499  CB  CYS P 469     161.370 186.280 399.520  0.00  0.00      P-01  
ATOM   3500  SG  CYS P 469     159.830 185.360 399.260  0.00  0.00      P-01  
ATOM   3501  C   CYS P 469     163.010 184.280 399.560  0.00  0.00      P-01  
ATOM   3502  O   CYS P 469     163.050 184.280 400.790  0.00  0.00      P-01  
ATOM   3503  N   GLY P 470     163.360 183.240 398.780  0.00  0.00      P-01  
ATOM   3504  CA  GLY P 470     163.760 182.020 399.490  0.00  0.00      P-01  
ATOM   3505  C   GLY P 470     163.910 180.860 398.530  0.00  0.00      P-01  
ATOM   3506  O   GLY P 470     163.560 180.900 397.350  0.00  0.00      P-01  
ATOM   3507  N   GLY P 471     164.500 179.760 399.030  0.00  0.00      P-01  
ATOM   3508  CA  GLY P 471     164.850 178.560 398.280  0.00  0.00      P-01  
ATOM   3509  C   GLY P 471     166.260 178.110 398.550  0.00  0.01      P-01  
ATOM   3510  O   GLY P 471     167.200 178.810 398.930  0.00  0.13      P-01  
ATOM   3511  N   ILE P 472     166.420 176.770 398.400  0.00  0.02      P-01  
ATOM   3512  CA  ILE P 472     167.730 176.150 398.430  0.00  0.62      P-01  
ATOM   3513  CB  ILE P 472     167.700 174.620 398.290  0.00  1.41      P-01  
ATOM   3514  CG2 ILE P 472     169.130 174.060 398.340  0.00  5.00      P-01  
ATOM   3515  CG1 ILE P 472     166.780 174.080 399.420  0.00  1.99      P-01  
ATOM   3516  CD  ILE P 472     166.230 172.690 399.090  0.00  8.97      P-01  
ATOM   3517  C   ILE P 472     168.500 176.720 397.250  0.00  1.50      P-01  
ATOM   3518  O   ILE P 472     168.070 176.660 396.100  0.00  3.46      P-01  
ATOM   3519  N   GLY P 473     169.700 177.300 397.500  0.00  2.24      P-01  
ATOM   3520  CA  GLY P 473     170.600 177.910 396.520  0.00  5.69      P-01  
ATOM   3521  C   GLY P 473     170.310 179.340 396.160  0.00  4.36      P-01  
ATOM   3522  O   GLY P 473     170.540 179.810 395.040  0.00 14.24      P-01  
ATOM   3523  N   TYR P 474     169.730 180.040 397.150  0.00  0.49      P-01  
ATOM   3524  CA  TYR P 474     169.290 181.430 397.040  0.00  2.07      P-01  
ATOM   3525  CB  TYR P 474     167.750 181.570 397.190  0.00  0.23      P-01  
ATOM   3526  CG  TYR P 474     167.210 182.960 397.010  0.00  0.62      P-01  
ATOM   3527  CD1 TYR P 474     167.280 183.550 395.740  0.00  4.08      P-01  
ATOM   3528  CE1 TYR P 474     167.030 184.920 395.570  0.00  5.06      P-01  
ATOM   3529  CZ  TYR P 474     166.550 185.650 396.670  0.00  1.68      P-01  
ATOM   3530  OH  TYR P 474     166.340 187.030 396.500  0.00  2.70      P-01  
ATOM   3531  CD2 TYR P 474     166.800 183.710 398.120  0.00  0.60      P-01  
ATOM   3532  CE2 TYR P 474     166.490 185.070 397.940  0.00  0.93      P-01  
ATOM   3533  C   TYR P 474     169.980 182.190 398.170  0.00  1.57      P-01  
ATOM   3534  O   TYR P 474     169.990 181.660 399.280  0.00  1.76      P-01  
ATOM   3535  N   SER P 475     170.780 183.240 397.910  0.00  1.97      P-01  
ATOM   3536  CA  SER P 475     171.600 183.900 398.910  0.00  0.89      P-01  
ATOM   3537  CB  SER P 475     173.100 183.750 398.550  0.00  3.46      P-01  
ATOM   3538  OG  SER P 475     173.550 182.490 399.060  0.00  6.46      P-01  
ATOM   3539  C   SER P 475     171.290 185.400 398.930  0.00  1.00      P-01  
ATOM   3540  O   SER P 475     171.940 186.160 399.640  0.00  1.84      P-01  
ATOM   3541  N   GLY P 476     170.310 185.800 398.100  0.00  1.22      P-01  
ATOM   3542  CA  GLY P 476     169.920 187.200 397.910  0.00  1.27      P-01  
ATOM   3543  C   GLY P 476     169.030 187.770 398.980  0.00  0.03      P-01  
ATOM   3544  O   GLY P 476     168.910 187.160 400.040  0.00  0.00      P-01  
ATOM   3545  N   PRO P 477     168.350 188.910 398.780  0.00  0.10      P-01  
ATOM   3546  CD  PRO P 477     168.610 189.860 397.700  0.00  2.05      P-01  
ATOM   3547  CA  PRO P 477     167.430 189.500 399.760  0.00  0.01      P-01  
ATOM   3548  CB  PRO P 477     167.140 190.860 399.090  0.00  0.22      P-01  
ATOM   3549  CG  PRO P 477     168.300 191.270 398.180  0.00  1.25      P-01  
ATOM   3550  C   PRO P 477     166.250 188.590 400.090  0.00  0.00      P-01  
ATOM   3551  O   PRO P 477     165.620 187.960 399.240  0.00  0.00      P-01  
ATOM   3552  N   THR P 478     165.980 188.380 401.390  0.00  0.00      P-01  
ATOM   3553  CA  THR P 478     164.990 187.400 401.830  0.00  0.00      P-01  
ATOM   3554  CB  THR P 478     165.430 186.260 402.750  0.00  0.00      P-01  
ATOM   3555  OG1 THR P 478     166.040 186.820 403.910  0.00  0.01      P-01  
ATOM   3556  CG2 THR P 478     166.490 185.500 401.940  0.00  0.01      P-01  
ATOM   3557  C   THR P 478     163.830 187.990 402.610  0.00  0.00      P-01  
ATOM   3558  O   THR P 478     162.830 187.380 402.980  0.00  0.00      P-01  
ATOM   3559  N   VAL P 479     163.980 189.270 403.000  0.00  0.00      P-01  
ATOM   3560  CA  VAL P 479     162.910 190.080 403.570  0.00  0.00      P-01  
ATOM   3561  CB  VAL P 479     163.530 191.070 404.550  0.00  0.39      P-01  
ATOM   3562  CG1 VAL P 479     162.580 192.180 405.030  0.00  1.53      P-01  
ATOM   3563  CG2 VAL P 479     163.990 190.260 405.780  0.00  1.36      P-01  
ATOM   3564  C   VAL P 479     162.080 190.720 402.460  0.00  0.00      P-01  
ATOM   3565  O   VAL P 479     162.430 191.800 401.990  0.00  0.00      P-01  
ATOM   3566  N   CYS P 480     160.850 190.330 402.080  0.00  0.00      P-01  
ATOM   3567  CA  CYS P 480     159.940 191.180 401.330  0.00  0.00      P-01  
ATOM   3568  CB  CYS P 480     158.690 190.410 400.810  0.00  0.00      P-01  
ATOM   3569  SG  CYS P 480     158.960 188.750 400.140  0.00  0.00      P-01  
ATOM   3570  C   CYS P 480     159.530 192.400 402.130  0.00  0.19      P-01  
ATOM   3571  O   CYS P 480     159.430 192.320 403.350  0.00  1.50      P-01  
ATOM   3572  N   ALA P 481     159.220 193.560 401.500  0.00  0.03      P-01  
ATOM   3573  CA  ALA P 481     158.780 194.850 402.000  0.00  0.43      P-01  
ATOM   3574  CB  ALA P 481     158.690 195.810 400.800  0.00  0.59      P-01  
ATOM   3575  C   ALA P 481     157.400 194.690 402.630  0.00  1.05      P-01  
ATOM   3576  O   ALA P 481     156.560 193.840 402.330  0.00  1.22      P-01  
ATOM   3577  N   SER P 482     157.010 195.590 403.550  0.00  1.94      P-01  
ATOM   3578  CA  SER P 482     155.770 195.570 404.310  0.00  1.69      P-01  
ATOM   3579  CB  SER P 482     155.670 196.720 405.350  0.00  5.97      P-01  
ATOM   3580  OG  SER P 482     156.500 196.430 406.470  0.00  7.60      P-01  
ATOM   3581  C   SER P 482     154.600 195.620 403.330  0.00  1.43      P-01  
ATOM   3582  O   SER P 482     154.580 196.260 402.280  0.00  4.79      P-01  
ATOM   3583  N   GLY P 483     153.560 194.810 403.630  0.00  2.18      P-01  
ATOM   3584  CA  GLY P 483     152.450 194.710 402.700  0.00  5.34      P-01  
ATOM   3585  C   GLY P 483     152.680 193.730 401.570  0.00  0.72      P-01  
ATOM   3586  O   GLY P 483     151.810 193.580 400.710  0.00  1.43      P-01  
ATOM   3587  N   THR P 484     153.740 192.910 401.600  0.00  0.00      P-01  
ATOM   3588  CA  THR P 484     153.940 191.860 400.610  0.00  0.00      P-01  
ATOM   3589  CB  THR P 484     154.510 192.260 399.250  0.00  0.00      P-01  
ATOM   3590  OG1 THR P 484     154.650 191.200 398.310  0.00  0.01      P-01  
ATOM   3591  CG2 THR P 484     155.890 192.950 399.380  0.00  0.01      P-01  
ATOM   3592  C   THR P 484     154.600 190.660 401.270  0.00  0.00      P-01  
ATOM   3593  O   THR P 484     155.410 190.760 402.190  0.00  0.03      P-01  
ATOM   3594  N   THR P 485     154.210 189.420 400.890  0.00  0.00      P-01  
ATOM   3595  CA  THR P 485     154.440 188.210 401.660  0.00  0.00      P-01  
ATOM   3596  CB  THR P 485     153.100 187.560 402.040  0.00  0.00      P-01  
ATOM   3597  OG1 THR P 485     152.120 188.460 402.530  0.00  0.00      P-01  
ATOM   3598  CG2 THR P 485     153.300 186.490 403.130  0.00  0.00      P-01  
ATOM   3599  C   THR P 485     155.230 187.070 401.030  0.00  0.00      P-01  
ATOM   3600  O   THR P 485     154.970 186.670 399.890  0.00  0.00      P-01  
ATOM   3601  N   CYS P 486     156.280 186.550 401.690  0.00  0.00      P-01  
ATOM   3602  CA  CYS P 486     157.100 185.480 401.130  0.00  0.00      P-01  
ATOM   3603  CB  CYS P 486     158.470 185.320 401.850  0.00  0.00      P-01  
ATOM   3604  SG  CYS P 486     159.630 184.250 400.950  0.00  0.00      P-01  
ATOM   3605  C   CYS P 486     156.440 184.130 401.360  0.00  0.00      P-01  
ATOM   3606  O   CYS P 486     156.260 183.700 402.500  0.00  0.00      P-01  
ATOM   3607  N   GLN P 487     156.070 183.450 400.260  0.00  0.00      P-01  
ATOM   3608  CA  GLN P 487     155.380 182.170 400.280  0.00  0.01      P-01  
ATOM   3609  CB  GLN P 487     153.940 182.100 399.690  0.00  0.75      P-01  
ATOM   3610  CG  GLN P 487     153.160 183.390 400.010  0.00  1.01      P-01  
ATOM   3611  CD  GLN P 487     151.710 183.140 399.600  0.00  1.28      P-01  
ATOM   3612  OE1 GLN P 487     151.280 183.370 398.470  0.00  1.94      P-01  
ATOM   3613  NE2 GLN P 487     150.910 182.630 400.570  0.00  3.02      P-01  
ATOM   3614  C   GLN P 487     156.200 181.090 399.600  0.00  0.05      P-01  
ATOM   3615  O   GLN P 487     156.820 181.270 398.550  0.00  0.01      P-01  
ATOM   3616  N   VAL P 488     156.350 179.890 400.200  0.00  0.14      P-01  
ATOM   3617  CA  VAL P 488     157.000 178.740 399.570  0.00  0.10      P-01  
ATOM   3618  CB  VAL P 488     157.560 177.700 400.540  0.00  0.47      P-01  
ATOM   3619  CG1 VAL P 488     158.530 176.730 399.840  0.00  0.69      P-01  
ATOM   3620  CG2 VAL P 488     158.400 178.420 401.620  0.00  0.25      P-01  
ATOM   3621  C   VAL P 488     156.180 178.040 398.500  0.00  0.75      P-01  
ATOM   3622  O   VAL P 488     155.150 177.410 398.770  0.00  3.59      P-01  
ATOM   3623  N   LEU P 489     156.640 178.110 397.240  0.00  0.09      P-01  
ATOM   3624  CA  LEU P 489     155.940 177.460 396.140  0.00  1.20      P-01  
ATOM   3625  CB  LEU P 489     156.100 178.470 394.970  0.00  1.43      P-01  
ATOM   3626  CG  LEU P 489     155.600 179.930 395.170  0.00  2.13      P-01  
ATOM   3627  CD1 LEU P 489     155.920 180.820 393.950  0.00  1.81      P-01  
ATOM   3628  CD2 LEU P 489     154.070 179.980 395.340  0.00  4.61      P-01  
ATOM   3629  C   LEU P 489     156.480 176.050 395.950  0.00  2.33      P-01  
ATOM   3630  O   LEU P 489     155.790 175.150 395.480  0.00  7.55      P-01  
ATOM   3631  N   ASN P 490     157.790 175.890 396.190  0.00  0.43      P-01  
ATOM   3632  CA  ASN P 490     158.470 174.600 396.170  0.00  1.31      P-01  
ATOM   3633  CB  ASN P 490     158.710 174.110 394.720  0.00  4.20      P-01  
ATOM   3634  CG  ASN P 490     159.670 174.950 393.880  0.00  3.42      P-01  
ATOM   3635  OD1 ASN P 490     160.870 174.830 394.140  0.00  1.81      P-01  
ATOM   3636  ND2 ASN P 490     159.230 175.710 392.860  0.00  7.95      P-01  
ATOM   3637  C   ASN P 490     159.830 174.780 396.820  0.00  0.28      P-01  
ATOM   3638  O   ASN P 490     160.200 175.940 396.980  0.00  0.04      P-01  
ATOM   3639  N   PRO P 491     160.610 173.740 397.140  0.00  0.23      P-01  
ATOM   3640  CD  PRO P 491     160.050 172.400 397.360  0.00  1.45      P-01  
ATOM   3641  CA  PRO P 491     161.910 173.840 397.810  0.00  0.05      P-01  
ATOM   3642  CB  PRO P 491     162.360 172.390 398.080  0.00  1.87      P-01  
ATOM   3643  CG  PRO P 491     161.110 171.520 398.020  0.00  1.84      P-01  
ATOM   3644  C   PRO P 491     162.910 174.770 397.130  0.00  0.03      P-01  
ATOM   3645  O   PRO P 491     163.850 175.140 397.820  0.00  0.18      P-01  
ATOM   3646  N   TYR P 492     162.860 175.100 395.820  0.00  0.00      P-01  
ATOM   3647  CA  TYR P 492     163.950 175.850 395.210  0.00  0.03      P-01  
ATOM   3648  CB  TYR P 492     164.350 175.000 393.970  0.00  1.27      P-01  
ATOM   3649  CG  TYR P 492     164.690 173.610 394.440  0.00  1.53      P-01  
ATOM   3650  CD1 TYR P 492     163.730 172.600 394.330  0.00  2.91      P-01  
ATOM   3651  CE1 TYR P 492     164.030 171.280 394.710  0.00  5.13      P-01  
ATOM   3652  CZ  TYR P 492     165.290 170.980 395.230  0.00  5.94      P-01  
ATOM   3653  OH  TYR P 492     165.670 169.680 395.590  0.00 11.29      P-01  
ATOM   3654  CD2 TYR P 492     165.950 173.350 395.000  0.00  4.12      P-01  
ATOM   3655  CE2 TYR P 492     166.230 172.020 395.380  0.00  7.69      P-01  
ATOM   3656  C   TYR P 492     163.410 177.190 394.720  0.00  0.11      P-01  
ATOM   3657  O   TYR P 492     164.070 177.870 393.930  0.00  0.72      P-01  
ATOM   3658  N   TYR P 493     162.280 177.660 395.270  0.00  0.02      P-01  
ATOM   3659  CA  TYR P 493     161.650 178.910 394.870  0.00  0.00      P-01  
ATOM   3660  CB  TYR P 493     160.930 178.680 393.520  0.00  1.10      P-01  
ATOM   3661  CG  TYR P 493     160.730 180.090 393.010  0.00  1.45      P-01  
ATOM   3662  CD1 TYR P 493     161.820 180.810 392.500  0.00  3.37      P-01  
ATOM   3663  CE1 TYR P 493     161.650 182.130 392.060  0.00  4.69      P-01  
ATOM   3664  CZ  TYR P 493     160.380 182.710 392.010  0.00  3.83      P-01  
ATOM   3665  OH  TYR P 493     160.240 184.070 391.640  0.00  7.05      P-01  
ATOM   3666  CD2 TYR P 493     159.470 180.660 392.800  0.00  1.97      P-01  
ATOM   3667  CE2 TYR P 493     159.240 181.960 392.350  0.00  3.08      P-01  
ATOM   3668  C   TYR P 493     160.630 179.330 395.920  0.00  0.00      P-01  
ATOM   3669  O   TYR P 493     159.660 178.630 396.200  0.00  0.00      P-01  
ATOM   3670  N   SER P 494     160.770 180.580 396.420  0.00  0.00      P-01  
ATOM   3671  CA  SER P 494     159.790 181.300 397.200  0.00  0.00      P-01  
ATOM   3672  CB  SER P 494     160.140 181.390 398.720  0.00  0.00      P-01  
ATOM   3673  OG  SER P 494     160.540 180.130 399.260  0.00  0.00      P-01  
ATOM   3674  C   SER P 494     159.630 182.750 396.750  0.00  0.00      P-01  
ATOM   3675  O   SER P 494     160.670 183.400 396.600  0.00  0.00      P-01  
ATOM   3676  N   GLN P 495     158.410 183.290 396.630  0.00  0.00      P-01  
ATOM   3677  CA  GLN P 495     158.250 184.590 396.010  0.00  0.00      P-01  
ATOM   3678  CB  GLN P 495     157.360 184.270 394.780  0.00  0.00      P-01  
ATOM   3679  CG  GLN P 495     157.030 185.450 393.830  0.00  0.02      P-01  
ATOM   3680  CD  GLN P 495     156.370 184.900 392.580  0.00  2.32      P-01  
ATOM   3681  OE1 GLN P 495     155.160 184.630 392.570  0.00  4.38      P-01  
ATOM   3682  NE2 GLN P 495     157.130 184.670 391.480  0.00  6.85      P-01  
ATOM   3683  C   GLN P 495     157.420 185.540 396.880  0.00  0.00      P-01  
ATOM   3684  O   GLN P 495     156.690 185.130 397.780  0.00  0.00      P-01  
ATOM   3685  N   CYS P 496     157.650 186.860 396.760  0.00  0.00      P-01  
ATOM   3686  CA  CYS P 496     156.910 187.970 397.360  0.00  0.00      P-01  
ATOM   3687  CB  CYS P 496     157.690 189.310 397.370  0.00  0.00      P-01  
ATOM   3688  SG  CYS P 496     159.300 189.250 398.200  0.00  0.00      P-01  
ATOM   3689  C   CYS P 496     155.590 188.270 396.650  0.00  0.00      P-01  
ATOM   3690  O   CYS P 496     155.560 188.710 395.500  0.00  0.00      P-01  
ATOM   3691  N   LEU P 497     154.440 188.140 397.340  0.00  0.00      P-01  
ATOM   3692  CA  LEU P 497     153.110 188.360 396.780  0.00  0.09      P-01  
ATOM   3693  CB  LEU P 497     152.320 187.050 396.530  0.00  0.55      P-01  
ATOM   3694  CG  LEU P 497     152.960 186.230 395.380  0.00  0.53      P-01  
ATOM   3695  CD1 LEU P 497     153.220 184.820 395.950  0.00  2.99      P-01  
ATOM   3696  CD2 LEU P 497     152.140 186.090 394.080  0.00  2.24      P-01  
ATOM   3697  C   LEU P 497     152.340 189.170 397.860  0.00  0.41      P-01  
ATOM   3698  OT1 LEU P 497     151.940 188.670 398.940  0.00  0.60      P-01  
ATOM   3699  OT2 LEU P 497     152.100 190.370 397.550  0.00  0.70      P-01  
ATOM   3700  C1  MAS P 498     174.350 193.280 412.060  0.00  0.24      P-01  
ATOM   3701  C5  MAS P 498     174.290 190.890 412.000  0.00  0.24      P-01  
ATOM   3702  O5  MAS P 498     174.930 192.060 412.540  0.00  1.18      P-01  
ATOM   3703  C2  MAS P 498     174.310 193.310 410.540  0.00  0.30      P-01  
ATOM   3704  O2  MAS P 498     175.630 193.330 410.000  0.00  2.73      P-01  
ATOM   3705  C3  MAS P 498     173.570 192.110 409.970  0.00  0.07      P-01  
ATOM   3706  O3  MAS P 498     173.490 192.170 408.540  0.00  0.14      P-01  
ATOM   3707  C4  MAS P 498     174.180 190.820 410.480  0.00  0.43      P-01  
ATOM   3708  O4  MAS P 498     173.460 189.680 410.020  0.00  0.12      P-01  
ATOM   3709  C6  MAS P 498     175.040 189.660 412.480  0.00  1.17      P-01  
ATOM   3710  O6  MAS P 498     175.090 189.580 413.910  0.00  1.83      P-01  
ATOM   3711  C1  MAS P 499     171.900 199.570 408.480  0.00  0.99      P-01  
ATOM   3712  C5  MAS P 499     171.290 198.130 406.700  0.00  0.76      P-01  
ATOM   3713  O5  MAS P 499     172.360 198.870 407.310  0.00  2.09      P-01  
ATOM   3714  C2  MAS P 499     170.840 200.550 408.010  0.00  2.95      P-01  
ATOM   3715  O2  MAS P 499     171.420 201.560 407.180  0.00 11.97      P-01  
ATOM   3716  C3  MAS P 499     169.660 199.940 407.280  0.00  2.86      P-01  
ATOM   3717  O3  MAS P 499     168.700 200.910 406.860  0.00 10.68      P-01  
ATOM   3718  C4  MAS P 499     170.160 199.010 406.190  0.00  4.03      P-01  
ATOM   3719  O4  MAS P 499     169.050 198.340 405.580  0.00  6.94      P-01  
ATOM   3720  C6  MAS P 499     171.920 197.360 405.550  0.00  4.01      P-01  
ATOM   3721  O6  MAS P 499     173.070 196.610 405.980  0.00  4.86      P-01  
ATOM   3722  C1  MAT P 500     174.570 200.950 420.040  0.00  0.05      P-01  
ATOM   3723  C5  MAT P 500     172.490 201.880 419.210  0.00  0.79      P-01  
ATOM   3724  O5  MAT P 500     173.810 202.120 419.730  0.00  0.31      P-01  
ATOM   3725  C2  MAT P 500     173.730 200.250 421.090  0.00  0.32      P-01  
ATOM   3726  O2  MAT P 500     173.320 201.000 422.240  0.00  0.44      P-01  
ATOM   3727  C3  MAT P 500     172.440 199.720 420.500  0.00  1.86      P-01  
ATOM   3728  O3  MAT P 500     171.800 198.810 421.400  0.00  5.30      P-01  
ATOM   3729  C4  MAT P 500     171.670 200.960 420.100  0.00  1.33      P-01  
ATOM   3730  O4  MAT P 500     170.450 200.550 419.470  0.00  6.30      P-01  
ATOM   3731  C6  MAT P 500     171.940 203.270 418.940  0.00  2.60      P-01  
ATOM   3732  O6  MAT P 500     172.030 203.650 417.570  0.00  4.14      P-01  
ATOM   3733  C1  MAM P 501     174.270 200.890 423.280  0.00  0.21      P-01  
ATOM   3734  C5  MAM P 501     174.970 203.130 422.840  0.00  0.24      P-01  
ATOM   3735  O5  MAM P 501     175.380 201.770 423.060  0.00  0.02      P-01  
ATOM   3736  C2  MAM P 501     173.600 201.270 424.590  0.00  1.07      P-01  
ATOM   3737  O2  MAM P 501     174.510 201.200 425.700  0.00  1.19      P-01  
ATOM   3738  C3  MAM P 501     173.090 202.690 424.460  0.00  2.42      P-01  
ATOM   3739  O3  MAM P 501     172.540 203.090 425.710  0.00 12.23      P-01  
ATOM   3740  C4  MAM P 501     174.260 203.600 424.110  0.00  2.52      P-01  
ATOM   3741  O4  MAM P 501     173.960 205.000 424.050  0.00  9.01      P-01  
ATOM   3742  C6  MAM P 501     176.100 204.070 422.480  0.00  2.06      P-01  
ATOM   3743  O6  MAM P 501     176.790 203.530 421.350  0.00  3.15      P-01  
ATOM   3744  C1  MAE P 502     174.510 200.020 426.480  0.00  2.65      P-01  
ATOM   3745  C5  MAE P 502     176.330 198.950 425.330  0.00  0.49      P-01  
ATOM   3746  O5  MAE P 502     174.970 198.870 425.760  0.00  2.14      P-01  
ATOM   3747  C2  MAE P 502     175.380 200.200 427.710  0.00  5.88      P-01  
ATOM   3748  O2  MAE P 502     175.140 199.090 428.590  0.00 13.19      P-01  
ATOM   3749  C3  MAE P 502     176.850 200.310 427.340  0.00  2.72      P-01  
ATOM   3750  O3  MAE P 502     177.670 200.550 428.490  0.00 12.01      P-01  
ATOM   3751  C4  MAE P 502     177.210 199.060 426.570  0.00  1.34      P-01  
ATOM   3752  O4  MAE P 502     178.550 199.190 426.080  0.00  3.15      P-01  
ATOM   3753  C6  MAE P 502     176.640 197.720 424.500  0.00  2.52      P-01  
ATOM   3754  O6  MAE P 502     175.890 197.610 423.290  0.00  3.55      P-01  
ATOM   3755  C1  MAT P 503     178.150 200.240 412.700  0.00  0.00      P-01  
ATOM   3756  C5  MAT P 503     179.480 200.210 410.730  0.00  0.62      P-01  
ATOM   3757  O5  MAT P 503     179.160 200.910 411.940  0.00  0.02      P-01  
ATOM   3758  C2  MAT P 503     176.910 200.050 411.840  0.00  0.18      P-01  
ATOM   3759  O2  MAT P 503     176.420 201.360 411.530  0.00  0.92      P-01  
ATOM   3760  C3  MAT P 503     177.210 199.280 410.560  0.00  1.79      P-01  
ATOM   3761  O3  MAT P 503     176.010 199.120 409.800  0.00  7.77      P-01  
ATOM   3762  C4  MAT P 503     178.280 200.050 409.800  0.00  3.88      P-01  
ATOM   3763  O4  MAT P 503     178.700 199.370 408.610  0.00 15.71      P-01  
ATOM   3764  C6  MAT P 503     180.640 200.970 410.100  0.00  3.47      P-01  
ATOM   3765  O6  MAT P 503     181.740 201.000 411.010  0.00  3.56      P-01  
ATOM   3766  C1  MAM P 504     175.190 201.690 412.130  0.00  0.05      P-01  
ATOM   3767  C5  MAM P 504     176.340 203.230 413.530  0.00  0.50      P-01  
ATOM   3768  O5  MAM P 504     175.460 202.100 413.480  0.00  0.01      P-01  
ATOM   3769  C2  MAM P 504     174.390 202.780 411.430  0.00  0.74      P-01  
ATOM   3770  O2  MAM P 504     173.250 203.130 412.240  0.00  0.50      P-01  
ATOM   3771  C3  MAM P 504     175.360 203.950 411.370  0.00  3.20      P-01  
ATOM   3772  O3  MAM P 504     174.740 205.000 410.620  0.00  8.03      P-01  
ATOM   3773  C4  MAM P 504     175.680 204.390 412.790  0.00  2.09      P-01  
ATOM   3774  O4  MAM P 504     176.590 205.490 412.780  0.00  6.71      P-01  
ATOM   3775  C6  MAM P 504     176.740 203.550 414.960  0.00  1.64      P-01  
ATOM   3776  O6  MAM P 504     177.660 202.620 415.550  0.00  1.86      P-01  
ATOM   3777  C1  MAE P 505     172.060 202.430 411.940  0.00  1.31      P-01  
ATOM   3778  C5  MAE P 505     172.230 200.910 413.740  0.00  0.34      P-01  
ATOM   3779  O5  MAE P 505     172.090 201.050 412.320  0.00  1.00      P-01  
ATOM   3780  C2  MAE P 505     170.970 203.240 412.630  0.00  2.13      P-01  
ATOM   3781  O2  MAE P 505     169.720 202.810 412.100  0.00  5.41      P-01  
ATOM   3782  C3  MAE P 505     171.110 203.110 414.140  0.00  2.70      P-01  
ATOM   3783  O3  MAE P 505     170.040 203.850 414.740  0.00 10.35      P-01  
ATOM   3784  C4  MAE P 505     171.130 201.630 414.510  0.00  2.16      P-01  
ATOM   3785  O4  MAE P 505     171.130 201.460 415.930  0.00  6.15      P-01  
ATOM   3786  C6  MAE P 505     172.230 199.420 414.020  0.00  2.16      P-01  
ATOM   3787  O6  MAE P 505     173.510 198.880 413.680  0.00  3.00      P-01  
ATOM   3788  C1  MAT P 506     181.600 198.800 420.290  0.00  0.01      P-01  
ATOM   3789  C5  MAT P 506     179.810 200.050 421.250  0.00  0.68      P-01  
ATOM   3790  O5  MAT P 506     181.190 199.660 421.370  0.00  0.15      P-01  
ATOM   3791  C2  MAT P 506     180.700 197.580 420.300  0.00  0.01      P-01  
ATOM   3792  O2  MAT P 506     180.580 196.900 421.560  0.00  0.24      P-01  
ATOM   3793  C3  MAT P 506     179.250 197.960 420.020  0.00  0.66      P-01  
ATOM   3794  O3  MAT P 506     178.450 196.780 419.920  0.00  1.88      P-01  
ATOM   3795  C4  MAT P 506     178.810 198.910 421.120  0.00  2.77      P-01  
ATOM   3796  O4  MAT P 506     177.530 199.410 420.740  0.00  6.50      P-01  
ATOM   3797  C6  MAT P 506     179.600 200.700 422.610  0.00  4.17      P-01  
ATOM   3798  O6  MAT P 506     178.340 201.370 422.720  0.00  8.04      P-01  
ATOM   3799  C1  MAE P 507     181.430 195.790 421.720  0.00  0.07      P-01  
ATOM   3800  C5  MAE P 507     183.020 196.880 423.090  0.00  0.11      P-01  
ATOM   3801  O5  MAE P 507     182.790 196.200 421.840  0.00  0.00      P-01  
ATOM   3802  C2  MAE P 507     180.760 195.020 422.850  0.00  1.80      P-01  
ATOM   3803  O2  MAE P 507     181.310 193.700 422.830  0.00  2.91      P-01  
ATOM   3804  C3  MAE P 507     180.960 195.770 424.160  0.00  4.04      P-01  
ATOM   3805  O3  MAE P 507     180.600 194.920 425.250  0.00 12.21      P-01  
ATOM   3806  C4  MAE P 507     182.440 196.130 424.280  0.00  1.12      P-01  
ATOM   3807  O4  MAE P 507     182.730 196.790 425.510  0.00  4.68      P-01  
ATOM   3808  C6  MAE P 507     184.500 197.200 423.190  0.00  0.37      P-01  
ATOM   3809  O6  MAE P 507     184.900 198.010 422.080  0.00  0.36      P-01  
ATOM   3810  C1  MAT P 508     179.600 208.910 424.790  0.00  0.04      P-01  
ATOM   3811  C5  MAT P 508     179.530 207.980 426.900  0.00  1.15      P-01  
ATOM   3812  O5  MAT P 508     179.580 209.220 426.180  0.00  0.35      P-01  
ATOM   3813  C2  MAT P 508     180.830 208.130 424.360  0.00  0.34      P-01  
ATOM   3814  O2  MAT P 508     182.040 208.800 424.730  0.00  0.85      P-01  
ATOM   3815  C3  MAT P 508     180.790 206.770 425.040  0.00  2.71      P-01  
ATOM   3816  O3  MAT P 508     182.010 206.070 424.800  0.00  7.77      P-01  
ATOM   3817  C4  MAT P 508     180.660 207.030 426.530  0.00  4.35      P-01  
ATOM   3818  O4  MAT P 508     180.530 205.760 427.170  0.00 12.04      P-01  
ATOM   3819  C6  MAT P 508     179.590 208.390 428.360  0.00  5.58      P-01  
ATOM   3820  O6  MAT P 508     178.590 209.330 428.750  0.00  3.99      P-01  
ATOM   3821  C1  MAM P 509     182.490 209.850 423.910  0.00  0.41      P-01  
ATOM   3822  C5  MAM P 509     182.140 211.470 425.630  0.00  0.01      P-01  
ATOM   3823  O5  MAM P 509     181.850 211.080 424.280  0.00  0.00      P-01  
ATOM   3824  C2  MAM P 509     184.000 209.930 424.010  0.00  1.70      P-01  
ATOM   3825  O2  MAM P 509     184.620 210.890 423.140  0.00  0.60      P-01  
ATOM   3826  C3  MAM P 509     184.430 210.270 425.420  0.00  2.42      P-01  
ATOM   3827  O3  MAM P 509     185.850 210.290 425.530  0.00  7.98      P-01  
ATOM   3828  C4  MAM P 509     183.650 211.530 425.780  0.00  0.25      P-01  
ATOM   3829  O4  MAM P 509     183.980 211.870 427.130  0.00  1.41      P-01  
ATOM   3830  C6  MAM P 509     181.380 212.770 425.830  0.00  0.03      P-01  
ATOM   3831  O6  MAM P 509     182.060 213.950 425.410  0.00  0.03      P-01  
ATOM   3832  C1  MAE P 510     184.560 210.690 421.750  0.00  2.39      P-01  
ATOM   3833  C5  MAE P 510     182.720 212.080 421.420  0.00  0.72      P-01  
ATOM   3834  O5  MAE P 510     183.240 210.760 421.200  0.00  3.29      P-01  
ATOM   3835  C2  MAE P 510     185.560 211.580 421.010  0.00  2.53      P-01  
ATOM   3836  O2  MAE P 510     185.710 211.230 419.630  0.00  7.45      P-01  
ATOM   3837  C3  MAE P 510     185.050 213.000 421.170  0.00  0.65      P-01  
ATOM   3838  O3  MAE P 510     185.840 213.950 420.450  0.00  2.80      P-01  
ATOM   3839  C4  MAE P 510     183.600 213.120 420.750  0.00  0.97      P-01  
ATOM   3840  O4  MAE P 510     183.050 214.400 421.090  0.00  1.65      P-01  
ATOM   3841  C6  MAE P 510     181.260 212.110 421.010  0.00  1.19      P-01  
ATOM   3842  O6  MAE P 510     180.550 211.030 421.620  0.00  1.60      P-01  
ATOM   3843  C1  MAT P 511     171.660 209.170 422.550  0.00  0.01      P-01  
ATOM   3844  C5  MAT P 511     170.550 208.750 420.440  0.00  0.00      P-01  
ATOM   3845  O5  MAT P 511     170.450 209.250 421.790  0.00  0.00      P-01  
ATOM   3846  C2  MAT P 511     171.860 207.680 422.770  0.00  0.08      P-01  
ATOM   3847  O2  MAT P 511     170.760 207.140 423.500  0.00  0.07      P-01  
ATOM   3848  C3  MAT P 511     171.970 206.920 421.450  0.00  0.03      P-01  
ATOM   3849  O3  MAT P 511     172.170 205.530 421.760  0.00  0.22      P-01  
ATOM   3850  C4  MAT P 511     170.800 207.250 420.540  0.00  0.00      P-01  
ATOM   3851  O4  MAT P 511     170.910 206.700 419.230  0.00  0.01      P-01  
ATOM   3852  C6  MAT P 511     169.280 208.960 419.630  0.00  0.00      P-01  
ATOM   3853  O6  MAT P 511     168.220 208.280 420.290  0.00  0.02      P-01  
ATOM   3854  C1  MAM P 512     170.800 207.280 424.900  0.00  0.95      P-01  
ATOM   3855  C5  MAM P 512     169.380 209.310 425.000  0.00  0.76      P-01  
ATOM   3856  O5  MAM P 512     170.610 208.640 425.320  0.00  2.10      P-01  
ATOM   3857  C2  MAM P 512     169.620 206.560 425.520  0.00  0.22      P-01  
ATOM   3858  O2  MAM P 512     169.640 206.260 426.920  0.00  1.13      P-01  
ATOM   3859  C3  MAM P 512     168.260 207.150 425.160  0.00  0.21      P-01  
ATOM   3860  O3  MAM P 512     167.190 206.360 425.690  0.00  2.29      P-01  
ATOM   3861  C4  MAM P 512     168.230 208.580 425.670  0.00  1.13      P-01  
ATOM   3862  O4  MAM P 512     166.960 209.160 425.360  0.00  2.46      P-01  
ATOM   3863  C6  MAM P 512     169.560 210.730 425.500  0.00  2.06      P-01  
ATOM   3864  O6  MAM P 512     170.040 210.830 426.840  0.00  1.71      P-01  
ATOM   3865  C1  MAE P 513     170.490 205.300 427.510  0.00  0.43      P-01  
ATOM   3866  C5  MAE P 513     171.760 206.920 428.780  0.00  1.28      P-01  
ATOM   3867  O5  MAE P 513     171.760 205.930 427.740  0.00  0.84      P-01  
ATOM   3868  C2  MAE P 513     170.000 204.770 428.850  0.00  4.69      P-01  
ATOM   3869  O2  MAE P 513     170.770 203.650 429.300  0.00 10.56      P-01  
ATOM   3870  C3  MAE P 513     169.880 205.830 429.930  0.00  4.44      P-01  
ATOM   3871  O3  MAE P 513     169.160 205.430 431.100  0.00 12.36      P-01  
ATOM   3872  C4  MAE P 513     171.210 206.510 430.140  0.00  2.86      P-01  
ATOM   3873  O4  MAE P 513     171.020 207.680 430.940  0.00  6.89      P-01  
ATOM   3874  C6  MAE P 513     173.200 207.400 428.960  0.00  1.61      P-01  
ATOM   3875  O6  MAE P 513     173.740 207.920 427.740  0.00  2.24      P-01  
ATOM   3876  C1  MAT P 514     176.210 215.970 424.730  0.00  0.01      P-01  
ATOM   3877  C5  MAT P 514     177.130 213.830 425.270  0.00  0.76      P-01  
ATOM   3878  O5  MAT P 514     176.600 215.060 425.770  0.00  0.02      P-01  
ATOM   3879  C2  MAT P 514     177.470 216.180 423.900  0.00  0.04      P-01  
ATOM   3880  O2  MAT P 514     178.540 216.760 424.660  0.00  0.00      P-01  
ATOM   3881  C3  MAT P 514     177.940 214.900 423.230  0.00  1.60      P-01  
ATOM   3882  O3  MAT P 514     179.030 215.150 422.340  0.00  3.22      P-01  
ATOM   3883  C4  MAT P 514     178.330 213.920 424.320  0.00  1.97      P-01  
ATOM   3884  O4  MAT P 514     178.660 212.610 423.850  0.00  8.94      P-01  
ATOM   3885  C6  MAT P 514     177.260 212.760 426.340  0.00  2.93      P-01  
ATOM   3886  O6  MAT P 514     176.030 212.530 427.040  0.00  5.23      P-01  
ATOM   3887  C1  MAM P 515     178.920 218.060 424.310  0.00  0.00      P-01  
ATOM   3888  C5  MAM P 515     178.050 218.960 426.340  0.00  0.16      P-01  
ATOM   3889  O5  MAM P 515     177.980 218.960 424.910  0.00  0.01      P-01  
ATOM   3890  C2  MAM P 515     180.340 218.400 424.750  0.00  0.07      P-01  
ATOM   3891  O2  MAM P 515     180.800 219.700 424.400  0.00  0.48      P-01  
ATOM   3892  C3  MAM P 515     180.450 218.380 426.270  0.00  0.51      P-01  
ATOM   3893  O3  MAM P 515     181.730 218.590 426.860  0.00  2.39      P-01  
ATOM   3894  C4  MAM P 515     179.400 219.200 427.010  0.00  1.33      P-01  
ATOM   3895  O4  MAM P 515     179.320 218.950 428.410  0.00  4.85      P-01  
ATOM   3896  C6  MAM P 515     176.950 219.950 426.700  0.00  2.71      P-01  
ATOM   3897  O6  MAM P 515     177.200 221.280 426.240  0.00  2.69      P-01  
ATOM   3898  C1  MAE P 516     181.140 219.880 423.040  0.00  0.07      P-01  
ATOM   3899  C5  MAE P 516     179.290 221.230 422.510  0.00  0.01      P-01  
ATOM   3900  O5  MAE P 516     179.990 220.020 422.190  0.00  0.00      P-01  
ATOM   3901  C2  MAE P 516     182.100 221.040 422.880  0.00  0.63      P-01  
ATOM   3902  O2  MAE P 516     182.660 221.030 421.560  0.00  0.21      P-01  
ATOM   3903  C3  MAE P 516     181.430 222.350 423.260  0.00  1.33      P-01  
ATOM   3904  O3  MAE P 516     182.290 223.490 423.130  0.00  4.22      P-01  
ATOM   3905  C4  MAE P 516     180.140 222.490 422.470  0.00  0.17      P-01  
ATOM   3906  O4  MAE P 516     179.390 223.630 422.880  0.00  2.12      P-01  
ATOM   3907  C6  MAE P 516     178.030 221.190 421.660  0.00  0.05      P-01  
ATOM   3908  O6  MAE P 516     177.110 222.140 422.200  0.00  0.09      P-01  
ATOM   3909  C1  MAT P 517     167.920 215.360 421.720  0.00  0.08      P-01  
ATOM   3910  C5  MAT P 517     167.320 215.770 419.390  0.00  0.14      P-01  
ATOM   3911  O5  MAT P 517     166.900 215.680 420.770  0.00  0.13      P-01  
ATOM   3912  C2  MAT P 517     168.500 214.010 421.330  0.00  0.51      P-01  
ATOM   3913  O2  MAT P 517     167.460 213.030 421.510  0.00  1.25      P-01  
ATOM   3914  C3  MAT P 517     169.110 214.030 419.940  0.00  0.79      P-01  
ATOM   3915  O3  MAT P 517     169.650 212.770 419.550  0.00  3.41      P-01  
ATOM   3916  C4  MAT P 517     168.070 214.520 418.950  0.00  0.17      P-01  
ATOM   3917  O4  MAT P 517     168.690 214.730 417.680  0.00  0.57      P-01  
ATOM   3918  C6  MAT P 517     166.140 216.260 418.570  0.00  1.32      P-01  
ATOM   3919  O6  MAT P 517     165.180 215.210 418.400  0.00  1.97      P-01  
ATOM   3920  C1  MAE P 518     167.710 211.900 422.320  0.00  0.91      P-01  
ATOM   3921  C5  MAE P 518     166.100 212.680 423.940  0.00  0.40      P-01  
ATOM   3922  O5  MAE P 518     167.430 212.220 423.690  0.00  1.71      P-01  
ATOM   3923  C2  MAE P 518     166.710 210.830 421.920  0.00  3.70      P-01  
ATOM   3924  O2  MAE P 518     166.910 209.540 422.510  0.00 12.84      P-01  
ATOM   3925  C3  MAE P 518     165.270 211.300 422.090  0.00  4.65      P-01  
ATOM   3926  O3  MAE P 518     164.330 210.310 421.690  0.00 15.40      P-01  
ATOM   3927  C4  MAE P 518     165.050 211.650 423.550  0.00  2.72      P-01  
ATOM   3928  O4  MAE P 518     163.740 212.190 423.780  0.00  4.76      P-01  
ATOM   3929  C6  MAE P 518     165.970 212.910 425.430  0.00  3.73      P-01  
ATOM   3930  O6  MAE P 518     166.400 214.240 425.720  0.00  4.30      P-01  
ATOM   3931  C1  ZZE P 519     172.350 260.250 370.630  0.00  1.54      P-01  
ATOM   3932  C5  ZZE P 519     172.620 260.060 368.240  0.00  2.58      P-01  
ATOM   3933  O5  ZZE P 519     173.210 259.890 369.540  0.00  1.94      P-01  
ATOM   3934  C2  ZZE P 519     172.080 261.740 370.560  0.00  1.51      P-01  
ATOM   3935  N   ZZE P 519     171.300 262.120 371.730  0.00  0.67      P-01  
ATOM   3936  C   ZZE P 519     171.850 262.700 372.800  0.00  1.43      P-01  
ATOM   3937  O   ZZE P 519     173.060 262.890 372.900  0.00  5.98      P-01  
ATOM   3938  CT  ZZE P 519     170.930 262.850 373.990  0.00  0.93      P-01  
ATOM   3939  C3  ZZE P 519     171.420 262.050 369.220  0.00  1.80      P-01  
ATOM   3940  O3  ZZE P 519     171.210 263.460 369.120  0.00  2.28      P-01  
ATOM   3941  C4  ZZE P 519     172.300 261.540 368.090  0.00  1.90      P-01  
ATOM   3942  O4  ZZE P 519     171.660 261.670 366.810  0.00  3.03      P-01  
ATOM   3943  C6  ZZE P 519     173.500 259.410 367.190  0.00  4.98      P-01  
ATOM   3944  O6  ZZE P 519     174.750 260.090 367.060  0.00  9.75      P-01  
ATOM   3945  C1  MA3 P 520     172.370 262.370 365.810  0.00  2.26      P-01  
ATOM   3946  C5  MA3 P 520     172.820 264.550 365.070  0.00  2.04      P-01  
ATOM   3947  O5  MA3 P 520     172.090 263.760 366.020  0.00  0.46      P-01  
ATOM   3948  C2  MA3 P 520     171.840 261.880 364.470  0.00  2.61      P-01  
ATOM   3949  O2  MA3 P 520     170.420 262.000 364.390  0.00  4.61      P-01  
ATOM   3950  C3  MA3 P 520     172.570 262.680 363.410  0.00  1.94      P-01  
ATOM   3951  O3  MA3 P 520     171.990 262.450 362.120  0.00  1.84      P-01  
ATOM   3952  C4  MA3 P 520     172.380 264.170 363.660  0.00  2.84      P-01  
ATOM   3953  O4  MA3 P 520     173.120 264.820 362.620  0.00 12.05      P-01  
ATOM   3954  C6  MA3 P 520     172.490 266.000 365.400  0.00  2.72      P-01  
ATOM   3955  O6  MA3 P 520     173.080 266.190 366.690  0.00  2.11      P-01  
ATOM   3956  C1  MA4 P 521     172.970 267.530 367.110  0.00  4.57      P-01  
ATOM   3957  C5  MA4 P 521     171.000 267.070 368.410  0.00  0.93      P-01  
ATOM   3958  O5  MA4 P 521     171.620 267.910 367.420  0.00  3.57      P-01  
ATOM   3959  C2  MA4 P 521     173.810 267.580 368.380  0.00  4.02      P-01  
ATOM   3960  O2  MA4 P 521     173.830 268.900 368.920  0.00  8.90      P-01  
ATOM   3961  C3  MA4 P 521     173.280 266.580 369.390  0.00  0.26      P-01  
ATOM   3962  O3  MA4 P 521     174.080 266.660 370.580  0.00  0.43      P-01  
ATOM   3963  C4  MA4 P 521     171.840 266.960 369.680  0.00  0.39      P-01  
ATOM   3964  O4  MA4 P 521     171.230 265.890 370.420  0.00  0.23      P-01  
ATOM   3965  C6  MA4 P 521     169.630 267.680 368.630  0.00  1.62      P-01  
ATOM   3966  O6  MA4 P 521     169.720 269.020 369.110  0.00  2.16      P-01  
ATOM   3967  C1  MA5 P 522     168.460 269.560 369.450  0.00  3.17      P-01  
ATOM   3968  C5  MA5 P 522     168.890 269.480 371.820  0.00  1.17      P-01  
ATOM   3969  O5  MA5 P 522     168.080 269.030 370.730  0.00  3.75      P-01  
ATOM   3970  C2  MA5 P 522     168.360 271.070 369.520  0.00  5.20      P-01  
ATOM   3971  O2  MA5 P 522     166.970 271.380 369.710  0.00 11.45      P-01  
ATOM   3972  C3  MA5 P 522     169.260 271.660 370.600  0.00  2.86      P-01  
ATOM   3973  O3  MA5 P 522     169.160 273.070 370.760  0.00  8.85      P-01  
ATOM   3974  C4  MA5 P 522     169.070 270.990 371.950  0.00  2.16      P-01  
ATOM   3975  O4  MA5 P 522     170.110 271.320 372.880  0.00  4.46      P-01  
ATOM   3976  C6  MA5 P 522     168.240 268.940 373.080  0.00  4.54      P-01  
ATOM   3977  O6  MA5 P 522     166.990 269.570 373.370  0.00  5.83      P-01  
ATOM   3978  C1  MA6 P 523     174.600 265.430 371.020  0.00  1.82      P-01  
ATOM   3979  C5  MA6 P 523     176.730 266.140 370.260  0.00  2.13      P-01  
ATOM   3980  O5  MA6 P 523     175.740 265.100 370.220  0.00  3.41      P-01  
ATOM   3981  C2  MA6 P 523     175.030 265.600 372.470  0.00  1.51      P-01  
ATOM   3982  O2  MA6 P 523     175.210 264.250 372.920  0.00  4.88      P-01  
ATOM   3983  C3  MA6 P 523     176.210 266.540 372.610  0.00  1.49      P-01  
ATOM   3984  O3  MA6 P 523     176.630 266.730 373.970  0.00  2.95      P-01  
ATOM   3985  C4  MA6 P 523     177.340 266.210 371.660  0.00  2.41      P-01  
ATOM   3986  O4  MA6 P 523     178.260 267.300 371.630  0.00  4.73      P-01  
ATOM   3987  C6  MA6 P 523     177.710 265.880 369.140  0.00  4.09      P-01  
ATOM   3988  O6  MA6 P 523     178.340 264.620 369.390  0.00  3.60      P-01  
ATOM   3989  C1  MA7 P 524     172.850 262.030 361.080  0.00  4.81      P-01  
ATOM   3990  C5  MA7 P 524     171.370 260.250 360.340  0.00  1.74      P-01  
ATOM   3991  O5  MA7 P 524     172.650 260.630 360.860  0.00  7.23      P-01  
ATOM   3992  C2  MA7 P 524     172.530 262.920 359.890  0.00  6.45      P-01  
ATOM   3993  O2  MA7 P 524     173.510 262.720 358.870  0.00 20.36      P-01  
ATOM   3994  C3  MA7 P 524     171.150 262.540 359.370  0.00  3.64      P-01  
ATOM   3995  O3  MA7 P 524     170.670 263.300 358.260  0.00 11.24      P-01  
ATOM   3996  C4  MA7 P 524     171.040 261.050 359.080  0.00  2.73      P-01  
ATOM   3997  O4  MA7 P 524     169.770 260.670 358.530  0.00  7.04      P-01  
ATOM   3998  C6  MA7 P 524     171.510 258.780 360.020  0.00  7.17      P-01  
ATOM   3999  O6  MA7 P 524     171.880 258.010 361.160  0.00  9.61      P-01  
ATOM   4000  C1  ZZE P 525     192.480 207.370 415.550  0.00  0.59      P-01  
ATOM   4001  C5  ZZE P 525     191.740 207.500 417.840  0.00  0.60      P-01  
ATOM   4002  O5  ZZE P 525     191.690 208.060 416.520  0.00  0.29      P-01  
ATOM   4003  C2  ZZE P 525     193.930 207.640 415.940  0.00  0.06      P-01  
ATOM   4004  N   ZZE P 525     194.980 207.180 415.040  0.00  0.14      P-01  
ATOM   4005  C   ZZE P 525     195.080 205.900 414.690  0.00  1.71      P-01  
ATOM   4006  O   ZZE P 525     194.330 205.020 415.110  0.00  5.05      P-01  
ATOM   4007  CT  ZZE P 525     196.060 205.610 413.580  0.00  2.43      P-01  
ATOM   4008  C3  ZZE P 525     194.210 207.300 417.390  0.00  0.46      P-01  
ATOM   4009  O3  ZZE P 525     195.530 207.670 417.780  0.00  0.12      P-01  
ATOM   4010  C4  ZZE P 525     193.140 207.860 418.320  0.00  0.23      P-01  
ATOM   4011  O4  ZZE P 525     193.280 207.410 419.680  0.00  0.59      P-01  
ATOM   4012  C6  ZZE P 525     190.640 208.020 418.750  0.00  1.43      P-01  
ATOM   4013  O6  ZZE P 525     189.330 207.570 418.380  0.00  3.08      P-01  
ATOM   4014  C1  MA3 P 526     193.840 208.390 420.510  0.00  0.31      P-01  
ATOM   4015  C5  MA3 P 526     195.940 209.280 421.170  0.00  0.47      P-01  
ATOM   4016  O5  MA3 P 526     195.260 208.360 420.300  0.00  0.08      P-01  
ATOM   4017  C2  MA3 P 526     193.630 207.950 421.950  0.00  0.36      P-01  
ATOM   4018  O2  MA3 P 526     194.050 206.600 422.150  0.00  0.65      P-01  
ATOM   4019  C3  MA3 P 526     194.220 208.900 422.970  0.00  0.63      P-01  
ATOM   4020  O3  MA3 P 526     193.940 208.430 424.290  0.00  0.25      P-01  
ATOM   4021  C4  MA3 P 526     195.690 209.140 422.670  0.00  0.28      P-01  
ATOM   4022  O4  MA3 P 526     196.200 210.270 423.370  0.00  1.97      P-01  
ATOM   4023  C6  MA3 P 526     197.410 209.210 420.810  0.00  0.49      P-01  
ATOM   4024  O6  MA3 P 526     197.860 207.930 421.240  0.00  0.02      P-01  
ATOM   4025  C1  MA4 P 527     199.230 207.780 420.920  0.00  0.08      P-01  
ATOM   4026  C5  MA4 P 527     200.050 208.510 423.110  0.00  0.20      P-01  
ATOM   4027  O5  MA4 P 527     200.090 208.630 421.680  0.00  0.32      P-01  
ATOM   4028  C2  MA4 P 527     199.450 206.340 421.370  0.00  0.12      P-01  
ATOM   4029  O2  MA4 P 527     200.730 205.980 420.840  0.00  0.85      P-01  
ATOM   4030  C3  MA4 P 527     199.270 206.160 422.870  0.00  0.36      P-01  
ATOM   4031  O3  MA4 P 527     199.550 204.800 423.240  0.00  1.28      P-01  
ATOM   4032  C4  MA4 P 527     200.300 207.070 423.520  0.00  0.97      P-01  
ATOM   4033  O4  MA4 P 527     200.340 206.930 424.940  0.00  2.30      P-01  
ATOM   4034  C6  MA4 P 527     200.980 209.530 423.730  0.00  1.15      P-01  
ATOM   4035  O6  MA4 P 527     202.270 209.030 423.350  0.00  0.62      P-01  
ATOM   4036  C1  MA5 P 528     203.260 209.740 424.060  0.00  1.76      P-01  
ATOM   4037  C5  MA5 P 528     203.890 207.820 425.250  0.00  1.44      P-01  
ATOM   4038  O5  MA5 P 528     203.470 209.190 425.370  0.00  2.34      P-01  
ATOM   4039  C2  MA5 P 528     204.530 209.740 423.240  0.00  1.41      P-01  
ATOM   4040  O2  MA5 P 528     205.490 210.700 423.720  0.00  4.95      P-01  
ATOM   4041  C3  MA5 P 528     205.200 208.380 423.250  0.00  1.18      P-01  
ATOM   4042  O3  MA5 P 528     206.440 208.310 422.540  0.00  2.56      P-01  
ATOM   4043  C4  MA5 P 528     205.290 207.770 424.640  0.00  1.71      P-01  
ATOM   4044  O4  MA5 P 528     205.810 206.440 424.640  0.00  4.99      P-01  
ATOM   4045  C6  MA5 P 528     203.850 207.380 426.700  0.00  3.77      P-01  
ATOM   4046  O6  MA5 P 528     202.480 207.130 427.020  0.00  5.97      P-01  
ATOM   4047  C1  MA6 P 529     198.610 203.860 422.770  0.00  0.96      P-01  
ATOM   4048  C5  MA6 P 529     200.370 202.480 421.930  0.00  0.76      P-01  
ATOM   4049  O5  MA6 P 529     199.130 203.140 421.650  0.00  0.89      P-01  
ATOM   4050  C2  MA6 P 529     198.390 202.990 424.000  0.00  3.18      P-01  
ATOM   4051  O2  MA6 P 529     197.280 202.130 423.770  0.00  8.82      P-01  
ATOM   4052  C3  MA6 P 529     199.660 202.210 424.310  0.00  3.35      P-01  
ATOM   4053  O3  MA6 P 529     199.510 201.430 425.500  0.00 11.09      P-01  
ATOM   4054  C4  MA6 P 529     200.110 201.480 423.060  0.00  3.39      P-01  
ATOM   4055  O4  MA6 P 529     201.160 200.530 423.260  0.00  7.52      P-01  
ATOM   4056  C6  MA6 P 529     200.900 201.860 420.650  0.00  2.99      P-01  
ATOM   4057  O6  MA6 P 529     200.080 200.890 419.990  0.00  3.84      P-01  
ATOM   4058  C1  MA7 P 530     193.960 209.310 425.390  0.00  1.98      P-01  
ATOM   4059  C5  MA7 P 530     191.670 210.020 425.110  0.00  1.43      P-01  
ATOM   4060  O5  MA7 P 530     193.030 210.400 425.330  0.00  3.46      P-01  
ATOM   4061  C2  MA7 P 530     193.490 208.320 426.440  0.00  2.54      P-01  
ATOM   4062  O2  MA7 P 530     193.660 208.860 427.760  0.00  9.20      P-01  
ATOM   4063  C3  MA7 P 530     192.080 207.810 426.170  0.00  1.95      P-01  
ATOM   4064  O3  MA7 P 530     191.710 206.840 427.150  0.00  7.57      P-01  
ATOM   4065  C4  MA7 P 530     191.140 209.000 426.110  0.00  2.53      P-01  
ATOM   4066  O4  MA7 P 530     189.790 208.650 425.780  0.00  5.98      P-01  
ATOM   4067  C6  MA7 P 530     190.800 211.260 425.180  0.00  4.17      P-01  
ATOM   4068  O6  MA7 P 530     191.010 212.110 424.040  0.00  5.84      P-01  
ATOM   4069  C1  ZZE P 531     203.400 223.390 388.180  0.00  0.22      P-01  
ATOM   4070  C5  ZZE P 531     204.550 225.250 387.340  0.00  0.35      P-01  
ATOM   4071  O5  ZZE P 531     204.160 223.890 387.080  0.00  0.35      P-01  
ATOM   4072  C2  ZZE P 531     204.330 223.310 389.380  0.00  0.00      P-01  
ATOM   4073  N   ZZE P 531     203.620 222.690 390.500  0.00  0.00      P-01  
ATOM   4074  C   ZZE P 531     202.720 223.290 391.290  0.00  0.03      P-01  
ATOM   4075  O   ZZE P 531     202.060 224.250 390.920  0.00  0.17      P-01  
ATOM   4076  CT  ZZE P 531     202.160 222.520 392.460  0.00  0.04      P-01  
ATOM   4077  C3  ZZE P 531     204.950 224.640 389.740  0.00  0.00      P-01  
ATOM   4078  O3  ZZE P 531     205.940 224.470 390.760  0.00  0.00      P-01  
ATOM   4079  C4  ZZE P 531     205.580 225.170 388.460  0.00  0.01      P-01  
ATOM   4080  O4  ZZE P 531     206.110 226.470 388.750  0.00  0.02      P-01  
ATOM   4081  C6  ZZE P 531     205.040 225.660 385.970  0.00  0.64      P-01  
ATOM   4082  O6  ZZE P 531     206.280 225.060 385.590  0.00  0.76      P-01  
ATOM   4083  C1  MA3 P 532     207.500 226.610 388.580  0.00  0.02      P-01  
ATOM   4084  C5  MA3 P 532     209.580 225.540 389.040  0.00  0.64      P-01  
ATOM   4085  O5  MA3 P 532     208.170 225.560 389.300  0.00  0.02      P-01  
ATOM   4086  C2  MA3 P 532     208.120 227.950 388.940  0.00  0.03      P-01  
ATOM   4087  O2  MA3 P 532     207.840 228.260 390.310  0.00  0.38      P-01  
ATOM   4088  C3  MA3 P 532     209.610 228.000 388.650  0.00  0.56      P-01  
ATOM   4089  O3  MA3 P 532     210.210 229.230 389.070  0.00  0.61      P-01  
ATOM   4090  C4  MA3 P 532     210.320 226.840 389.330  0.00  1.08      P-01  
ATOM   4091  O4  MA3 P 532     211.680 226.770 388.910  0.00  3.89      P-01  
ATOM   4092  C6  MA3 P 532     210.100 224.330 389.810  0.00  0.81      P-01  
ATOM   4093  O6  MA3 P 532     210.360 224.650 391.180  0.00  0.45      P-01  
ATOM   4094  C1  MA4 P 533     210.970 223.580 391.870  0.00  1.57      P-01  
ATOM   4095  C5  MA4 P 533     213.080 224.550 391.710  0.00  0.14      P-01  
ATOM   4096  O5  MA4 P 533     212.330 223.340 391.500  0.00  0.57      P-01  
ATOM   4097  C2  MA4 P 533     210.770 223.920 393.340  0.00  1.62      P-01  
ATOM   4098  O2  MA4 P 533     211.360 222.980 394.230  0.00  4.39      P-01  
ATOM   4099  C3  MA4 P 533     211.500 225.230 393.590  0.00  0.10      P-01  
ATOM   4100  O3  MA4 P 533     211.540 225.540 394.990  0.00  0.41      P-01  
ATOM   4101  C4  MA4 P 533     212.940 225.060 393.140  0.00  0.15      P-01  
ATOM   4102  O4  MA4 P 533     213.620 226.310 393.280  0.00  0.11      P-01  
ATOM   4103  C6  MA4 P 533     214.480 224.250 391.200  0.00  0.31      P-01  
ATOM   4104  O6  MA4 P 533     215.070 223.150 391.910  0.00  0.63      P-01  
ATOM   4105  C1  MA5 P 534     216.210 222.630 391.270  0.00  0.98      P-01  
ATOM   4106  C5  MA5 P 534     217.720 224.110 392.390  0.00  0.26      P-01  
ATOM   4107  O5  MA5 P 534     217.220 223.640 391.130  0.00  1.32      P-01  
ATOM   4108  C2  MA5 P 534     216.720 221.410 392.020  0.00  2.29      P-01  
ATOM   4109  O2  MA5 P 534     217.800 220.850 391.260  0.00  5.62      P-01  
ATOM   4110  C3  MA5 P 534     217.220 221.880 393.380  0.00  1.65      P-01  
ATOM   4111  O3  MA5 P 534     217.660 220.720 394.100  0.00  5.13      P-01  
ATOM   4112  C4  MA5 P 534     218.290 222.950 393.200  0.00  0.89      P-01  
ATOM   4113  O4  MA5 P 534     218.540 223.430 394.520  0.00  1.65      P-01  
ATOM   4114  C6  MA5 P 534     218.680 225.260 392.190  0.00  1.32      P-01  
ATOM   4115  O6  MA5 P 534     218.010 226.420 391.690  0.00  2.26      P-01  
ATOM   4116  C1  MA6 P 535     211.170 226.860 395.300  0.00  0.15      P-01  
ATOM   4117  C5  MA6 P 535     208.870 226.340 395.650  0.00  0.79      P-01  
ATOM   4118  O5  MA6 P 535     209.820 227.100 394.890  0.00  0.27      P-01  
ATOM   4119  C2  MA6 P 535     211.330 227.260 396.760  0.00  0.54      P-01  
ATOM   4120  O2  MA6 P 535     211.190 228.660 396.990  0.00  2.50      P-01  
ATOM   4121  C3  MA6 P 535     210.440 226.320 397.570  0.00  1.50      P-01  
ATOM   4122  O3  MA6 P 535     210.660 226.530 398.970  0.00  3.35      P-01  
ATOM   4123  C4  MA6 P 535     209.020 226.620 397.130  0.00  1.76      P-01  
ATOM   4124  O4  MA6 P 535     208.060 225.790 397.800  0.00  4.94      P-01  
ATOM   4125  C6  MA6 P 535     207.520 226.750 395.090  0.00  1.51      P-01  
ATOM   4126  O6  MA6 P 535     207.510 226.390 393.710  0.00  1.77      P-01  
ATOM   4127  C1  MA7 P 536     210.060 230.400 388.300  0.00  1.12      P-01  
ATOM   4128  C5  MA7 P 536     208.580 231.390 389.920  0.00  0.39      P-01  
ATOM   4129  O5  MA7 P 536     208.750 230.900 388.580  0.00  0.99      P-01  
ATOM   4130  C2  MA7 P 536     211.130 231.450 388.580  0.00  3.30      P-01  
ATOM   4131  O2  MA7 P 536     211.160 232.390 387.500  0.00  5.84      P-01  
ATOM   4132  C3  MA7 P 536     210.970 232.070 389.960  0.00  2.33      P-01  
ATOM   4133  O3  MA7 P 536     211.940 233.090 390.220  0.00  6.74      P-01  
ATOM   4134  C4  MA7 P 536     209.540 232.550 390.100  0.00  1.34      P-01  
ATOM   4135  O4  MA7 P 536     209.260 233.250 391.320  0.00  4.32      P-01  
ATOM   4136  C6  MA7 P 536     207.140 231.830 390.150  0.00  1.87      P-01  
ATOM   4137  O6  MA7 P 536     206.210 230.830 389.710  0.00  1.94      P-01  
END
